# Supplementary material for: The transcriptional coactivator Eya1 exerts transcriptional repressive activity by interacting with REST corepressors and REST-binding sequences to maintain nephron progenitor identity
Source: Nucleic Acids Res. 2022 Sep 21;50(18):10343–59. doi: 10.1093/nar/gkac760 (PMC9561260; doi:10.1093/nar/gkac760)
Supplement: gkac760_Supplemental_Files [file gkac760_supplemental_files.zip]

Archive with 4 entries (4 files):
- Rev-Supplementary file for Eya1 kidney paper-updated08042022.pdf
- Supplementary Table S1. 1181 DEGs by RNA-seq .xlsx
- Supplementary Table S2. 6022 peaks.xlsx
- Supplementary Table S3. Posttranscriptional and translational factors copurified by Eya1.xlsx
