# Supplementary material for: The transcriptional coactivator Eya1 exerts transcriptional repressive activity by interacting with REST corepressors and REST-binding sequences to maintain nephron progenitor identity
Source: Nucleic Acids Res. 2022 Sep 21;50(18):10343–59. doi: 10.1093/nar/gkac760 (PMC9561260; doi:10.1093/nar/gkac760)
Supplement: gkac760_Supplemental_Files [file gkac760_supplemental_files.zip › Supplementary Table S1. 1181 DEGs by RNA-seq .xlsx]

## Sheet: Sheet1
gene_name	baseMean	log2FoldChange	lfcSE	stat	pvalue	padj
Gm12404	59.9589	-31.2937	3.02235	-10.3541	4.01e-25	6.11e-22
Gm44763	59.2578	-30.0476	3.09582	-9.70585	2.85e-22	2.89e-19
D030055H07Rik	48.0231	-29.4357	3.26015	-9.02892	1.73e-19	1.27e-16
Gm44130	47.2175	-28.8728	3.50894	-8.22835	1.9e-16	8.67e-14
Gm37981	45.8831	-28.068	3.3331	-8.42098	3.73e-17	1.75e-14
1700018B08Rik	42.9825	-28.0313	3.97322	-7.05505	1.73e-12	5.73e-10
Gm44940	77.3239	-27.2902	3.77553	-7.22816	4.9e-13	1.75e-10
3110045C21Rik	44.3719	-27.2424	3.94101	-6.91255	4.76e-12	1.4e-09
Spink4	45.2909	-27.2253	3.60775	-7.54634	4.48e-14	1.64e-11
5430419D17Rik	114.97	-26.5009	4.78867	-5.53408	3.13e-08	3.65e-06
4933413C19Rik	59.7965	-26.2098	4.18581	-6.26157	3.81e-10	6.96e-08
C1ql4	42.1007	-25.5359	4.16027	-6.13805	8.35e-10	1.44e-07
Gm16630	51.6367	-25.5208	4.21542	-6.05414	1.41e-09	2.32e-07
AC167250.1	40.9042	-25.4106	4.18214	-6.07597	1.23e-09	2.07e-07
Klk9	46.4789	-25.2771	3.78052	-6.68616	2.29e-11	5.74e-09
Gm44001	59.0406	-24.9926	3.76612	-6.63617	3.22e-11	7.45e-09
Nppa	47.7468	-23.9692	3.64711	-6.5721	4.96e-11	1.12e-08
Il17b	44.2158	-23.961	4.16034	-5.75939	8.44e-09	1.13e-06
Olfr877	34.6666	-23.9581	4.51438	-5.30705	1.11e-07	1.11e-05
Gm27048	79.1752	-23.818	3.63738	-6.54813	5.83e-11	1.28e-08
Satl1	39.511	-23.6665	3.92766	-6.02561	1.68e-09	2.7e-07
Gm29561	36.318	-23.5155	4.33053	-5.43016	5.63e-08	6.24e-06
Gm38235	86.1889	-23.4005	3.60636	-6.48866	8.66e-11	1.82e-08
Cd5l	47.8176	-23.3693	4.01393	-5.82205	5.81e-09	8.11e-07
Pate2	37.808	-23.3097	4.23947	-5.49826	3.84e-08	4.41e-06
Gm12333	64.3361	-22.9873	3.68083	-6.24514	4.23e-10	7.59e-08
Gm44632	67.1848	-22.8348	3.79596	-6.01555	1.79e-09	2.82e-07
Gm13362	60.3923	-22.6363	3.87297	-5.84468	5.08e-09	7.13e-07
Gm8878	65.3617	-22.3429	3.7975	-5.88357	4.02e-09	5.78e-07
Syt16	60.3391	-21.2186	3.79952	-5.58454	2.34e-08	2.89e-06
Gm43653	110.446	-20.3653	4.64633	-4.3831	1.17e-05	0.000717537
Gm44712	46.7145	-20.2551	4.06152	-4.98708	6.13e-07	5.16e-05
AC153821.2	50.6041	-20.1397	3.18099	-6.33125	2.43e-10	4.58e-08
Ttll9	66.0265	-20.0792	2.80882	-7.14862	8.77e-13	3.08e-10
Gm42819	79.9251	-19.8104	2.87438	-6.89205	5.5e-12	1.57e-09
Gm42651	38.3249	-19.5907	3.52444	-5.55853	2.72e-08	3.23e-06
Gm20712	62.2127	-19.3897	2.77142	-6.99633	2.63e-12	8.42e-10
C130026I21Rik	42.69	-19.3875	3.65477	-5.3047	1.13e-07	1.12e-05
Lrrc23	52.2837	-19.309	3.08508	-6.25885	3.88e-10	7.02e-08
Alx3	82.3309	-19.1414	3.16667	-6.04464	1.5e-09	2.42e-07
Gm37745	76.201	-19.0307	3.41911	-5.56599	2.61e-08	3.11e-06
A2ml1	40.1969	-19.0218	4.20955	-4.51872	6.22e-06	0.000416468
Rad21l	42.752	-18.9055	4.9969	-3.78345	0.000154671	0.00646823
Slc4a1	221.442	-18.5015	2.30153	-8.03877	9.07e-16	3.86e-13
Lgals1-ps1	57.2681	-18.3607	3.8645	-4.75111	2.02e-06	0.000154554
Gm10244	63.6109	-18.2475	3.64654	-5.00406	5.61e-07	4.77e-05
Gm21411	39.0444	-18.0136	3.69602	-4.87377	1.09e-06	8.81e-05
Pdzd9	47.2411	-17.9036	4.12971	-4.33532	1.46e-05	0.000869243
A230072E10Rik	34.1009	-17.7306	3.88319	-4.566	4.97e-06	0.000345425
Gm37262	151.13	-17.4997	4.80519	-3.64184	0.000270692	0.010242
Gm45091	37.914	-17.4225	4.3147	-4.03794	5.39e-05	0.00270727
Lmx1a	504.383	-17.3957	2.851	-6.10162	1.05e-09	1.78e-07
Zfp572	71.688	-16.6533	3.76768	-4.42004	9.87e-06	0.000623762
Nox1	32.1317	-16.0091	4.58658	-3.49043	0.000482252	0.016819
Gm12208	47.7808	-13.9125	4.99689	-2.78423	0.00536546	0.107049
Crlf1	271.302	-9.46067	2.33183	-4.05718	4.97e-05	0.00253542
Dmrta2	43.1186	-8.79486	2.32811	-3.77768	0.000158297	0.00658969
Gm14066	55.169	-8.55537	3.31583	-2.58016	0.0098755	0.163326
Gpx6	29.3071	-8.26761	3.15996	-2.61637	0.00888706	0.151292
Slco4a1	41.3255	-8.23843	2.55577	-3.22347	0.00126649	0.0355533
Btn2a2	26.7885	-8.13017	3.15818	-2.57432	0.0100437	0.164913
Fam46b	19.4656	-8.03327	3.42502	-2.34547	0.0190033	0.250772
Rxfp3	22.8288	-7.98496	3.05679	-2.6122	0.00899604	0.152933
C2cd4c	33.5289	-7.66474	2.57561	-2.97589	0.00292137	0.0666517
Ncf4	108.214	-7.5587	2.55642	-2.95676	0.00310892	0.0704034
1700124L16Rik	61.2372	-7.54563	2.43911	-3.0936	0.00197743	0.0504402
Fabp5l2	19.0419	-7.45325	2.99906	-2.4852	0.0129479	0.195234
Ccdc89	25.5066	-7.41646	3.03584	-2.44296	0.0145672	0.211282
CT030146.2	15.7407	-7.36383	3.52433	-2.08942	0.0366696	0.377493
Gm16401	42.4517	-7.31752	2.56796	-2.84955	0.00437814	0.0922843
Trnp1	23.5491	-7.27105	2.94917	-2.46546	0.0136839	0.20343
Gnat2	21.199	-7.25565	3.57942	-2.02705	0.0426573	0.41082
Galntl6	32.1384	-7.2479	3.13773	-2.30992	0.0208926	0.267002
D830050J10Rik	50.1718	-7.24264	2.62214	-2.76211	0.00574285	0.113215
Ubxn10	43.5816	-7.20446	2.88302	-2.49893	0.012457	0.189867
Gm43484	64.5116	-7.19749	2.70162	-2.66414	0.00771854	0.137885
Ccno	80.505	-7.16758	1.87256	-3.82769	0.000129351	0.00566882
Zfp534	25.847	-7.14075	3.38497	-2.10954	0.0348977	0.366715
Tlr9	35.9543	-7.13915	3.12777	-2.28251	0.0224594	0.281128
Fgf20	27.3023	-7.06425	2.48644	-2.84111	0.0044957	0.094111
Tmod4	48.5478	-7.06186	2.58189	-2.73516	0.00623508	0.120706
Kcnj11	27.5732	-6.96764	2.64642	-2.63285	0.00846709	0.147368
Sox21	54.2721	-6.96197	2.79013	-2.49522	0.012588	0.191068
Gm6658	26.4842	-6.94787	2.6543	-2.61759	0.0088554	0.151194
Lin28a	162.08	-6.88448	1.82035	-3.78195	0.000155606	0.00649245
Gm19187	40.8614	-6.87956	2.79476	-2.46159	0.0138324	0.204964
Il21r	55.2696	-6.87357	2.69509	-2.55041	0.0107597	0.173108
C2cd4b	23.2283	-6.81458	3.392	-2.00901	0.0445356	0.42246
Slc32a1	76.1223	-6.80793	1.90901	-3.56621	0.000362179	0.0130292
Gm13421	27.567	-6.79085	3.22679	-2.10452	0.0353327	0.368764
Usp44	36.5614	-6.79005	3.25915	-2.08338	0.0372162	0.379989
9930111J21Rik2	57.2386	-6.77798	2.77698	-2.44078	0.0146557	0.211857
Gm44863	47.616	-6.74134	3.31417	-2.0341	0.0419417	0.406408
Macc1	40.5587	-6.72429	2.80433	-2.39782	0.0164928	0.225941
9130230L23Rik	116.422	-6.71426	2.21471	-3.03166	0.00243212	0.0591837
Gm7733	50.3281	-6.69249	3.13341	-2.13585	0.0326916	0.353762
Gm38309	63.7675	-6.65373	2.7463	-2.4228	0.0154014	0.217176
Gm13415	27.3707	-6.64167	2.38535	-2.78436	0.00536339	0.107049
Gm42690	48.7408	-6.59425	3.28896	-2.00496	0.0449669	0.423934
Gm37639	37.7053	-6.56129	3.28179	-1.9993	0.0455754	0.426249
Ikzf3	55.4528	-6.53244	2.40073	-2.72102	0.00650809	0.124149
Cldn34c1	34.6249	-6.45891	2.47864	-2.60583	0.00916527	0.154516
Clec5a	30.253	-6.44886	3.20815	-2.01015	0.0444156	0.422318
Cxcr2	36.3442	-6.44258	3.34799	-1.92431	0.0543156	0.46765
Gm9522	43.4547	-6.43527	1.81568	-3.54428	0.000393693	0.0139975
Gm10226	22.5018	-6.38957	2.83726	-2.25202	0.024321	0.293532
Gm45338	43.1451	-6.38106	3.07922	-2.0723	0.0382379	0.38597
Cfap46	46.3151	-6.36965	2.88832	-2.20531	0.0274323	0.316834
Gpr3	28.7766	-6.36531	3.07428	-2.0705	0.0384051	0.387123
BC035044	62.2598	-6.34524	2.36132	-2.68716	0.00720615	0.132621
Gm29072	33.0673	-6.32296	2.96687	-2.13119	0.0330739	0.356616
Msx2	327.1	-6.29702	1.61227	-3.90567	9.4e-05	0.0044257
Gm7599	66.2876	-6.24286	2.41821	-2.58161	0.00983416	0.163085
Pax3	32.4576	-6.21303	3.15135	-1.97155	0.0486615	0.442212
Ackr2	22.2764	-6.18952	2.62195	-2.36065	0.0182427	0.243703
Aire	70.788	-6.12109	2.27102	-2.6953	0.00703247	0.130741
Cfap70	71.0784	-6.10291	2.13829	-2.85411	0.00431573	0.0912846
Rps15a-ps8	113.554	-6.09018	2.14795	-2.83535	0.00457762	0.0950991
Dnah6	107.909	-6.03906	2.24284	-2.69259	0.00708986	0.131417
Tnni2	53.0098	-6.01442	2.76977	-2.17146	0.0298967	0.334371
E030030I06Rik	45.5736	-5.95563	2.3467	-2.53787	0.0111528	0.176161
4930444P10Rik	34.8021	-5.92654	2.17289	-2.72749	0.0063819	0.122616
Pglyrp1	56.153	-5.88517	3.00373	-1.95929	0.0500791	0.449186
Fam196b	34.402	-5.86358	2.14953	-2.72784	0.00637504	0.122616
Rgs8	26.4081	-5.84715	2.74422	-2.13071	0.0331127	0.356616
Gm14005	19.285	-5.83832	2.69231	-2.16852	0.0301194	0.335221
Gm4430	19.2107	-5.81345	2.74709	-2.11622	0.0343261	0.363531
Jhy	44.3707	-5.81045	2.31456	-2.51039	0.0120596	0.185826
Dcc	62.5627	-5.76933	2.27307	-2.53812	0.0111449	0.176161
Sst	53.9829	-5.76232	2.75137	-2.09435	0.0362291	0.374695
Esyt3	29.699	-5.74526	2.49069	-2.30669	0.0210719	0.26873
Rps15a-ps4	36.2306	-5.71606	1.58352	-3.60972	0.000306527	0.0112435
Gm37879	45.26	-5.69969	2.61427	-2.18022	0.0292408	0.328854
Tfap2c	113.499	-5.68074	1.89124	-3.00371	0.00266711	0.0628921
Plekhd1	28.6912	-5.66411	2.72157	-2.08119	0.0374167	0.381154
Barx1	72.1155	-5.66123	1.9871	-2.84899	0.00438578	0.0923388
Sox3	28.7581	-5.65894	2.57114	-2.20095	0.0277398	0.31856
Gm13394	384.538	-5.65553	1.0137	-5.57912	2.42e-08	2.94e-06
Ovol2	32.6411	-5.5937	2.14463	-2.60823	0.00910109	0.153718
Cnn1	98.9917	-5.59047	2.31066	-2.41943	0.0155448	0.21825
Neurog2	63.4479	-5.53917	2.25196	-2.45971	0.013905	0.204964
Calca	120.47	-5.5049	1.97506	-2.7872	0.0053165	0.106417
Gm29418	83.2041	-5.50037	1.81936	-3.02325	0.00250079	0.0603724
Abhd15	33.9287	-5.4931	2.85914	-1.92124	0.0547012	0.468666
P2ry13	30.0274	-5.32763	2.48587	-2.14316	0.0320999	0.350034
Slc24a1	67.564	-5.3122	2.38368	-2.22857	0.0258426	0.304692
Npy1r	39.5227	-5.28432	2.48048	-2.13036	0.0331416	0.356616
Otogl	210.603	-5.24855	1.68297	-3.11862	0.00181699	0.0470333
Gnat1	23.3342	-5.2182	2.49797	-2.08898	0.0367097	0.37753
Hrk	15.8246	-5.1905	2.32816	-2.22944	0.0257845	0.304204
Gm13443	119.11	-5.16276	1.54351	-3.34482	0.00082335	0.0250464
Vwa5b1	22.5071	-5.14108	2.4484	-2.09978	0.0357485	0.37099
Ctxn3	26.5092	-5.13855	2.11127	-2.43386	0.0149386	0.214289
Gm26588	137.216	-5.11883	1.96194	-2.60907	0.0090789	0.153627
Gm44260	47.178	-5.09752	2.3991	-2.12476	0.0336063	0.359224
Gm12829	27.0783	-5.08782	2.57464	-1.97613	0.0481402	0.439003
Chrng	41.001	-5.08426	2.19452	-2.31679	0.0205151	0.264023
Gm12264	51.1283	-5.06486	2.53678	-1.99657	0.0458715	0.427212
Gm1045	81.6987	-5.03848	2.58052	-1.9525	0.0508787	0.452682
Gm26964	38.2657	-5.0338	2.2393	-2.24794	0.0245802	0.295742
Gm11645	25.4686	-5.00567	2.15515	-2.32266	0.0201975	0.261409
Tdrd1	65.0318	-4.94879	1.79554	-2.75616	0.00584838	0.114432
Kndc1	94.2564	-4.93609	2.36544	-2.08675	0.0369104	0.378528
Ccdc142os	50.661	-4.93597	1.93577	-2.54987	0.0107762	0.173108
Dmrt2	25.9794	-4.91241	2.38113	-2.06306	0.0391066	0.389872
Lemd1	55.1455	-4.91187	1.95606	-2.51111	0.0120353	0.185826
Gabrp	206.092	-4.9068	2.1973	-2.2331	0.0255423	0.302714
Prom2	66.6548	-4.88249	1.79663	-2.71759	0.0065759	0.124754
Gm24644	46.1419	-4.85839	2.24378	-2.16528	0.0303666	0.33715
Tbx15	135.136	-4.80518	2.06348	-2.32867	0.0198764	0.258534
Rbbp8nl	20.18	-4.78352	2.2394	-2.13608	0.0326732	0.353762
Gm29170	45.458	-4.76928	2.08161	-2.29115	0.0219548	0.276135
Hoxd12	210.837	-4.73853	1.39084	-3.40696	0.000656916	0.0212105
Ccdc150	87.2454	-4.70878	1.83596	-2.56475	0.010325	0.168023
Rpl13-ps3	27.9387	-4.68791	2.36061	-1.98589	0.0470455	0.432909
Sfn	134.055	-4.56444	1.93155	-2.36309	0.0181233	0.24264
Rprm	131.958	-4.50677	1.3575	-3.31991	0.000900469	0.026933
Fgf1	74.0086	-4.46881	1.44713	-3.08806	0.00201471	0.0507846
Six2	2474.32	-4.45851	0.517147	-8.62136	6.62e-18	3.9e-15
Kcnmb4os2	117.605	-4.45757	1.40682	-3.16854	0.00153206	0.0413116
Ros1	41.0562	-4.44551	2.05486	-2.16341	0.0305096	0.338532
Fbxo48	51.01	-4.42932	1.39557	-3.17384	0.00150437	0.0409112
Gm5551	41.5917	-4.40502	2.21587	-1.98794	0.0468187	0.432345
Cdv3-ps	19.203	-4.33316	1.74486	-2.48339	0.013014	0.196068
Gm12867	50.6247	-4.24404	2.15809	-1.96657	0.049233	0.444313
Gm21887	124.249	-4.2124	1.29244	-3.25926	0.00111705	0.0323398
Cyp26c1	363.673	-4.20536	1.60666	-2.61746	0.00885869	0.151194
Nfe2	65.0334	-4.10984	1.5328	-2.68126	0.00733463	0.134175
Ptgir	80.9029	-4.06742	2.07044	-1.96452	0.0494698	0.44535
Rasef	339.992	-4.00752	0.953605	-4.20249	2.64e-05	0.00147087
Ajap1	305.247	-3.97078	0.923832	-4.29817	1.72e-05	0.00100551
Gm4335	26.3171	-3.9127	1.97474	-1.98137	0.0475496	0.43601
Rtn4rl2	62.774	-3.87618	1.9154	-2.02369	0.0430019	0.413388
Prss56	90.9801	-3.86027	1.94295	-1.98681	0.0469437	0.432459
1110032F04Rik	77.9221	-3.85299	1.29439	-2.97668	0.00291389	0.0666517
Pbx4	75.8848	-3.84707	1.86944	-2.05787	0.0396023	0.392597
Pkp3	81.7047	-3.77157	1.72911	-2.18122	0.0291672	0.328854
A930024E05Rik	95.79	-3.75744	1.36495	-2.75281	0.0059087	0.115488
Gm14827	147.768	-3.75718	1.95488	-1.92195	0.0546121	0.468342
Npm3-ps1	18.0537	-3.74644	1.84406	-2.03163	0.042191	0.407887
Fdps	110.48	-3.64521	1.35994	-2.68041	0.00735324	0.134246
Eda2r	104.389	-3.56614	1.60554	-2.22115	0.0263407	0.307982
Wnt6	150.817	-3.56344	1.2752	-2.79441	0.00519938	0.104646
Eya1	2358.23	-3.55689	0.34869	-10.2007	1.97e-24	2.77e-21
Tnnt2	347.178	-3.53058	1.20035	-2.94129	0.00326849	0.073276
Pgf	147.497	-3.49335	1.50462	-2.32175	0.0202465	0.261672
AC153962.3	84.501	-3.44796	1.2249	-2.81489	0.00487938	0.0995208
Snx20	43.3539	-3.36454	1.75001	-1.92258	0.0545329	0.468342
Rps13-ps1	82.3743	-3.32473	0.832573	-3.99332	6.52e-05	0.00319221
Sobp	1108.21	-3.32087	0.5534	-6.00085	1.96e-09	3.04e-07
Gm43668	62.8285	-3.30108	1.32119	-2.49856	0.0124699	0.189906
Snord55	166.12	-3.27434	1.36623	-2.39663	0.0165464	0.226228
Traf1	103.867	-3.27185	1.68011	-1.9474	0.0514864	0.455839
Nell1	292.486	-3.14918	1.0445	-3.01499	0.00256984	0.0613106
Etv4	1481.41	-3.13717	0.457889	-6.85137	7.31e-12	1.97e-09
Phf19	611.756	-3.10143	1.177	-2.63504	0.00841274	0.146701
Cd300lg	32.0925	-3.08944	1.50499	-2.0528	0.0400917	0.3954
Meox2	329.863	-3.02238	0.651465	-4.63936	3.49e-06	0.00025132
Gm12178	41.8333	-3.01296	1.18708	-2.53813	0.0111446	0.176161
Scx	314.028	-3.0042	0.80267	-3.74276	0.000182009	0.00737518
Atp8a2	92.2496	-2.9924	1.17567	-2.54527	0.0109194	0.174587
Moxd1	548.783	-2.98711	0.45597	-6.55112	5.71e-11	1.27e-08
Klrg2	27.9683	-2.93835	1.46647	-2.00369	0.0451028	0.423934
Crym	449.348	-2.89955	0.65458	-4.42963	9.44e-06	0.000598985
Gm28438	92.2221	-2.88729	1.19342	-2.41934	0.0155488	0.21825
Has2	536.422	-2.86388	0.947029	-3.02407	0.00249398	0.0602878
Spock2	4595.51	-2.85397	0.487375	-5.85579	4.75e-09	6.73e-07
Espn	814.244	-2.8469	0.281972	-10.0964	5.73e-24	7.48e-21
Psd2	349.315	-2.81197	0.893158	-3.14835	0.00164197	0.0435695
Kcna3	63.7771	-2.78874	1.38123	-2.01903	0.0434846	0.416281
Slco5a1	169.818	-2.76885	1.05535	-2.62362	0.00870012	0.150563
Xist	8263.74	-2.74863	0.191506	-14.3527	1.02e-46	3.12e-43
Adcy8	86.8526	-2.74707	1.3051	-2.10488	0.0353022	0.368764
Sec14l2	121.635	-2.73378	1.33405	-2.04924	0.0404391	0.397381
Gm3608	164.181	-2.72616	1.23463	-2.20807	0.0272391	0.315311
Gm15772	1564.57	-2.71941	0.39033	-6.96695	3.24e-12	1e-09
4933415A04Rik	165.88	-2.71514	1.05413	-2.57572	0.0100032	0.164396
Gm9625	569.777	-2.69511	0.635753	-4.23924	2.24e-05	0.00128085
Gdnf	1214.93	-2.65569	0.76746	-3.46037	0.000539433	0.0181549
Rragb	205.322	-2.64208	1.24419	-2.12353	0.0337095	0.359628
Slc29a2	190.383	-2.61772	1.17322	-2.23124	0.0256655	0.303387
Gm21811	93.8744	-2.61684	1.04571	-2.50245	0.0123336	0.188397
Gm12583	16.2609	-2.59243	1.33557	-1.94106	0.0522509	0.459964
Tmem267	190.577	-2.58581	0.675833	-3.8261	0.000130187	0.00569178
Uncx	3822.07	-2.55166	0.228402	-11.1718	5.6e-29	1.14e-25
Tigd5	83.5626	-2.54258	1.05752	-2.40428	0.0162043	0.223482
Btbd11	861.994	-2.51753	0.296573	-8.48874	2.09e-17	1.03e-14
Gm8420	85.9389	-2.49811	1.08762	-2.29687	0.0216265	0.273402
Capn6	3433.26	-2.49677	0.273597	-9.12574	7.12e-20	5.43e-17
Gm6415	25.7011	-2.45476	1.26734	-1.93694	0.052753	0.461053
Cldn3	305.662	-2.45021	0.533753	-4.59053	4.42e-06	0.000309569
Stc1	444.159	-2.44182	0.704813	-3.46449	0.000531236	0.0180788
Osr1	665.001	-2.3983	0.580975	-4.12806	3.66e-05	0.0019606
Slit1	1071.75	-2.3844	0.546798	-4.36066	1.3e-05	0.000787286
Ccdc36	70.0211	-2.37478	0.906809	-2.61883	0.00882311	0.151194
Sel1l3	1124.31	-2.37297	0.571533	-4.15194	3.3e-05	0.00178775
Plet1	104.27	-2.35732	0.98888	-2.38382	0.0171338	0.232285
Kcnq5	99.7993	-2.30998	1.03151	-2.23942	0.0251285	0.299754
Taco1	181.029	-2.22843	1.07589	-2.07124	0.0383367	0.386646
Rnf8	84.1124	-2.22654	1.07779	-2.06584	0.0388437	0.388756
Napb	135.092	-2.22143	0.972586	-2.28405	0.0223686	0.28076
Slc25a33	246.063	-2.2108	0.90104	-2.45361	0.0141431	0.207623
B4galnt1	170.438	-2.15775	0.922059	-2.34014	0.0192763	0.253253
Gas2	811.118	-2.15651	0.283332	-7.61127	2.71e-14	1.03e-11
Ociad2	105.217	-2.15126	0.902356	-2.38404	0.0171236	0.232285
Fam19a5	411.896	-2.14654	0.618933	-3.46813	0.000524095	0.017964
Gdpgp1	74.5015	-2.13413	0.957874	-2.22798	0.0258817	0.30476
Calb1	270.451	-2.13396	0.861219	-2.47783	0.0132183	0.198329
Pax2	6266.49	-2.12308	0.391803	-5.41875	6e-08	6.57e-06
Gldc	895.912	-2.11437	0.666652	-3.17163	0.00151584	0.0411078
Erdr1	571.782	-2.10792	0.627938	-3.35689	0.000788242	0.0243982
Mtus2	201.199	-2.08602	0.857224	-2.43346	0.0149553	0.21436
Col9a1	2014.71	-2.0807	0.606867	-3.42859	0.000606731	0.0197647
2700038G22Rik	96.2561	-2.07392	0.791052	-2.62173	0.00874853	0.151094
Gm11805	84.6192	-2.06381	1.06543	-1.93707	0.0527373	0.461053
Macrod2	265.244	-2.05834	1.06232	-1.93758	0.0526745	0.461028
Pgm2l1	883.806	-2.04616	0.723356	-2.82871	0.0046736	0.0966176
Cited1	233.747	-2.03167	1.00408	-2.02341	0.0430307	0.413388
Rbm20	414.582	-2.01924	0.96513	-2.0922	0.0364211	0.376433
Col2a1	12221.8	-2.01836	0.20813	-9.6976	3.09e-22	2.97e-19
Irx5	467.279	-2.00944	1.00663	-1.9962	0.0459121	0.427212
Ube2t	313.964	-1.99869	0.452997	-4.41214	1.02e-05	0.000640577
Enc1	2961.96	-1.91252	0.379719	-5.03668	4.74e-07	4.08e-05
Mcoln3	112.793	-1.88403	0.904077	-2.08393	0.0371669	0.379989
Xylt1	1249.12	-1.87899	0.299285	-6.27824	3.42e-10	6.32e-08
Meox1	300.76	-1.84851	0.848211	-2.1793	0.0293093	0.329212
Spred3	401.064	-1.84452	0.477186	-3.86541	0.000110904	0.00505917
Gm26825	395.43	-1.84399	0.584638	-3.15406	0.00161013	0.0429565
Gm6472	765.211	-1.84398	0.515615	-3.57627	0.000348538	0.012588
Ret	300.513	-1.83466	0.711853	-2.5773	0.00995752	0.164088
Epop	759.395	-1.78948	0.443324	-4.03651	5.43e-05	0.00271632
Gm9825	238.126	-1.7727	0.784629	-2.25929	0.0238656	0.292126
Eya2	465.046	-1.7691	0.724357	-2.44231	0.0145937	0.211377
Dyrk3	244.107	-1.74741	0.775546	-2.25313	0.024251	0.293532
Elavl4	782.771	-1.73381	0.322055	-5.38359	7.3e-08	7.67e-06
Hmga2	5876.95	-1.73106	0.211691	-8.17728	2.9e-16	1.26e-13
Gm8730	1157.05	-1.70634	0.552484	-3.08849	0.00201175	0.0507846
Xndc1	491.752	-1.69649	0.803804	-2.11058	0.0348086	0.3664
Pdgfc	1414.71	-1.69275	0.465856	-3.63364	0.000279456	0.0104534
Pex13	457.905	-1.69247	0.693004	-2.44223	0.0145969	0.211377
Amph	360.857	-1.6844	0.798699	-2.10893	0.0349505	0.366715
Dock5	1586.51	-1.67212	0.519025	-3.22166	0.00127451	0.0357234
Lin28b	724.894	-1.66112	0.575159	-2.88811	0.00387566	0.0841183
Eno3	613.194	-1.65279	0.419496	-3.93995	8.15e-05	0.00389893
Etv5	1042.45	-1.63281	0.544396	-2.99932	0.00270587	0.0635123
Gm8186	102.307	-1.60497	0.835969	-1.91989	0.0548718	0.469907
Trim71	1318.95	-1.59954	0.285188	-5.60871	2.04e-08	2.59e-06
Hk2	2570.34	-1.59553	0.336661	-4.73927	2.14e-06	0.000162647
Shisa2	1252.24	-1.5952	0.598604	-2.66486	0.00770206	0.137725
Rdh10	1206.44	-1.58801	0.461627	-3.44003	0.000581639	0.0191522
Il17rd	2148.34	-1.58505	0.404091	-3.9225	8.76e-05	0.00415976
Cldn9	271.318	-1.57508	0.579711	-2.71701	0.00658754	0.124754
Ccne2	445.163	-1.57211	0.438235	-3.58736	0.000334043	0.0121365
Car14	462.028	-1.56753	0.491651	-3.18829	0.00143117	0.0392711
Nova1	312.727	-1.55544	0.672006	-2.31462	0.0206339	0.264621
Gnaz	319.613	-1.54801	0.80303	-1.92772	0.0538903	0.466321
Mad2l2	282.001	-1.54147	0.772839	-1.99455	0.046092	0.427797
Iqcc	294.09	-1.53924	0.652011	-2.36075	0.018238	0.243703
Exosc5	519.018	-1.52834	0.605564	-2.52382	0.0116086	0.181633
Gfra1	909.757	-1.52376	0.295754	-5.15212	2.58e-07	2.32e-05
Sall1	5172.53	-1.51343	0.3147	-4.80912	1.52e-06	0.000117388
Rps6ka6	1246.12	-1.51204	0.458907	-3.29486	0.000984706	0.0289929
Kif26b	3398.77	-1.51199	0.335964	-4.50044	6.78e-06	0.000449024
Rbm38	913.313	-1.49882	0.559284	-2.67988	0.00736477	0.134323
Hoxd11	1193.33	-1.49386	0.603917	-2.47362	0.0133752	0.1997
Lrp8	749.516	-1.47801	0.76837	-1.92357	0.0544082	0.467691
Ccdc163	254.133	-1.47793	0.583754	-2.53177	0.0113487	0.178946
Enkd1	351.396	-1.45946	0.535471	-2.72556	0.00641926	0.122968
Rps6ka2	1978.36	-1.45688	0.484273	-3.00839	0.00262637	0.0621313
Sema3f	3269.43	-1.4375	0.201565	-7.13172	9.91e-13	3.35e-10
Fam60a	1026.27	-1.43718	0.476511	-3.01604	0.00256098	0.061179
Dcx	497.658	-1.41291	0.669329	-2.11094	0.0347776	0.3664
Wfdc2	438.458	-1.40153	0.454199	-3.08571	0.00203065	0.0511158
Phlda3	332.1	-1.39404	0.594435	-2.34516	0.0190189	0.250772
Cnnm4	397.855	-1.37865	0.446344	-3.08877	0.00200989	0.0507846
Usp29	434.523	-1.37724	0.668343	-2.06068	0.0393336	0.39107
Adam11	525.137	-1.34531	0.597433	-2.25182	0.0243338	0.293532
Lpl	1134.72	-1.34391	0.503455	-2.66936	0.00759951	0.136964
Wdr83os	224.603	-1.31742	0.616	-2.13866	0.0324629	0.352807
Msi1	2918.92	-1.30647	0.302395	-4.3204	1.56e-05	0.000921107
Fndc3c1	1798.8	-1.30444	0.292304	-4.46261	8.1e-06	0.000522861
Gm7332	346.429	-1.30106	0.67386	-1.93076	0.0535127	0.464559
Ccdc112	462.082	-1.2966	0.380535	-3.40732	0.000656048	0.0212105
Gm9531	1036.34	-1.28855	0.231038	-5.57722	2.44e-08	2.94e-06
Rpa2	1062.83	-1.26947	0.449652	-2.82324	0.00475414	0.0976201
Gm13461	716.758	-1.26151	0.493432	-2.55661	0.0105699	0.171094
Hoxa11	413.899	-1.24962	0.593712	-2.10476	0.0353124	0.368764
Pinx1	369.63	-1.24939	0.544068	-2.29638	0.0216539	0.273402
Col11a2	626.783	-1.24843	0.595819	-2.09532	0.0361426	0.374224
Lrp4	2621.08	-1.24685	0.310057	-4.02136	5.79e-05	0.00288127
Sept3	1305.25	-1.24656	0.370738	-3.36238	0.000772737	0.0240575
Hoxb8	631.988	-1.2268	0.453048	-2.70788	0.00677137	0.127514
Gm8337	187.268	-1.22509	0.619	-1.97914	0.0477997	0.437207
Hmga1-rs1	943.079	-1.21399	0.344152	-3.52747	0.000419554	0.0148305
Sox11	9006.4	-1.19862	0.135811	-8.82566	1.09e-18	7.1e-16
Sass6	549.565	-1.19176	0.477831	-2.49411	0.0126273	0.191188
Slc12a2	4314.93	-1.18644	0.277506	-4.27536	1.91e-05	0.00110359
Rragd	871.316	-1.1835	0.349919	-3.38222	0.000719028	0.0228129
Kif5c	1778.04	-1.18103	0.540354	-2.18566	0.0288402	0.327367
Fat3	821.115	-1.17502	0.358819	-3.27469	0.00105776	0.0308796
Cenpw	443.238	-1.17436	0.460988	-2.54749	0.01085	0.173773
Pdlim4	337.19	-1.16722	0.606185	-1.92551	0.0541656	0.467364
Rad51	1096.89	-1.16415	0.307018	-3.79179	0.000149563	0.00637123
Hoxb3	963.024	-1.16376	0.338716	-3.4358	0.0005908	0.019384
Snhg17	1183.47	-1.16315	0.430933	-2.69915	0.00695163	0.129453
Homer2	522.704	-1.15368	0.598475	-1.92771	0.0538916	0.466321
Ankrd6	608.587	-1.15144	0.528118	-2.18026	0.0292382	0.328854
Hmcn1	3699.87	-1.15056	0.292678	-3.93115	8.45e-05	0.00403389
Dennd1c	354.53	-1.14982	0.508604	-2.26074	0.0237752	0.29141
Acat2	839.589	-1.13877	0.293192	-3.88404	0.000102733	0.00475303
Fgfr1	8890.36	-1.1386	0.262981	-4.32958	1.49e-05	0.000889319
Tjp2	2481.36	-1.08079	0.153662	-7.03355	2.01e-12	6.57e-10
Rcor2	2471.16	-1.07964	0.264089	-4.08817	4.35e-05	0.0022509
Wdhd1	1618.55	-1.07561	0.320535	-3.35568	0.000791692	0.0243982
Lrig3	1831.1	-1.06657	0.318374	-3.35006	0.000807938	0.0246907
Nuak1	2010.96	-1.06244	0.32471	-3.27197	0.001068	0.0310296
Hunk	1860.86	-1.05803	0.274458	-3.855	0.00011573	0.00520927
Sfrp2	3389.2	-1.05431	0.158869	-6.63637	3.22e-11	7.45e-09
Sox9	1972.85	-1.05257	0.311733	-3.37652	0.000734093	0.0231702
Nme1	1109.32	-1.05056	0.308799	-3.4021	0.000668698	0.0215528
Gja1	3854.91	-1.03584	0.262354	-3.94825	7.87e-05	0.00378597
Cad	4900.67	-1.03261	0.271633	-3.80147	0.00014384	0.00617059
Fbxo5	1189.95	-1.02991	0.279471	-3.68522	0.000228506	0.00892298
Cadm1	2370.21	-1.02703	0.295414	-3.47656	0.00050789	0.0175126
Hdgfl3	1661.28	-1.02406	0.237228	-4.31675	1.58e-05	0.000933464
Ttc28	4996.45	-1.0139	0.151601	-6.68797	2.26e-11	5.74e-09
Usp36	1644.29	-1.00813	0.249918	-4.03385	5.49e-05	0.00273975
Nfyb	1436.06	-0.997564	0.235701	-4.23232	2.31e-05	0.00130861
Tril	2622.36	-0.996196	0.245048	-4.06531	4.8e-05	0.00246242
Ddx21	5043.42	-0.982864	0.311003	-3.1603	0.00157606	0.0421088
Me2	980.015	-0.979637	0.258184	-3.79434	0.000148038	0.006321
Bcr	2443.93	-0.963648	0.187286	-5.14533	2.67e-07	2.39e-05
Cdc25a	2750.15	-0.960822	0.24872	-3.86307	0.000111969	0.00507907
Nasp	11815.6	-0.9503	0.110742	-8.58122	9.39e-18	5.23e-15
Slc38a1	4415.2	-0.948556	0.200497	-4.73103	2.23e-06	0.000168693
Med4	898.353	-0.946107	0.252698	-3.74402	0.000181099	0.00735464
Ppat	1368.95	-0.934854	0.297262	-3.14488	0.00166154	0.0439432
Pcbp4	5484.36	-0.933103	0.274502	-3.39926	0.000675693	0.0217399
Pole	2352.44	-0.929245	0.212047	-4.38226	1.17e-05	0.000717888
Kdm2b	3124.89	-0.917959	0.182964	-5.01716	5.24e-07	4.5e-05
Vcan	21818.2	-0.908672	0.138815	-6.54591	5.91e-11	1.29e-08
Slc4a7	1617.03	-0.90752	0.270417	-3.356	0.000790797	0.0243982
Wasf1	1196.36	-0.888291	0.289247	-3.07105	0.0021331	0.0534006
Dcp2	2974.72	-0.885538	0.218185	-4.05865	4.94e-05	0.00252662
Sulf2	6513.66	-0.874399	0.249046	-3.51099	0.000446437	0.0157199
Bmi1	1524.67	-0.867049	0.265221	-3.26915	0.0010787	0.0312909
Sall2	2248.49	-0.866682	0.225336	-3.84617	0.00011998	0.0053741
Noc2l	4023.3	-0.863637	0.232976	-3.70697	0.000209754	0.00829707
Vars	6551.7	-0.834781	0.240512	-3.47085	0.000518817	0.0178221
Rcc2	9894.81	-0.83224	0.127289	-6.53822	6.23e-11	1.34e-08
Zfp503	4316.6	-0.831702	0.246812	-3.36978	0.000752269	0.023581
Rrm2	3444.13	-0.821446	0.164526	-4.9928	5.95e-07	5.03e-05
Ccnd1	8071.24	-0.81985	0.162204	-5.05445	4.32e-07	3.74e-05
Zmynd19	1682.81	-0.81097	0.237103	-3.42033	0.000625456	0.0203385
Ctnnbl1	1426.76	-0.810134	0.234788	-3.45048	0.000559584	0.0185934
Cd24a	7700.11	-0.805448	0.12082	-6.66649	2.62e-11	6.3e-09
Abce1	4335.14	-0.802321	0.171986	-4.66503	3.09e-06	0.00022647
Usp42	1634.71	-0.802267	0.197777	-4.05641	4.98e-05	0.00253671
Nolc1	4104.47	-0.779768	0.225936	-3.45128	0.000557926	0.0185934
Wdr43	2793.95	-0.776846	0.212407	-3.65734	0.000254842	0.00974317
E2f3	1874.99	-0.763347	0.245631	-3.1077	0.00188547	0.048259
Ipo5	9104.32	-0.754165	0.16715	-4.5119	6.42e-06	0.000427428
Bahcc1	6172.13	-0.75124	0.118339	-6.34821	2.18e-10	4.19e-08
Gas1	3736.09	-0.747204	0.228312	-3.27273	0.00106516	0.0310145
Usp1	2957.74	-0.746745	0.198148	-3.76862	0.000164155	0.00677188
Anp32e	5153.56	-0.743395	0.234064	-3.17603	0.00149307	0.0407251
Chd7	5050.44	-0.741678	0.140024	-5.2968	1.18e-07	1.16e-05
Mdn1	3175.26	-0.740833	0.213363	-3.47217	0.000516262	0.0177678
Foxp4	6932.38	-0.740552	0.157415	-4.70447	2.55e-06	0.000189856
Usp10	2558.4	-0.738432	0.217836	-3.38985	0.00069932	0.0223038
Igf2bp1	7307.03	-0.735483	0.20547	-3.57952	0.000344219	0.0124567
Plk1	2076.03	-0.724084	0.234477	-3.08809	0.00201451	0.0507846
Trim27	2881.68	-0.721498	0.206909	-3.48702	0.000488429	0.0169375
Tcof1	5497.54	-0.713913	0.169515	-4.21151	2.54e-05	0.00142204
Rif1	3446.24	-0.7074	0.217114	-3.25819	0.00112124	0.0323706
Fkbp4	9117.67	-0.704511	0.192163	-3.66622	0.000246158	0.00949057
Smarcal1	1360.68	-0.703698	0.180911	-3.88974	0.000100351	0.00468567
Gars	3627.85	-0.70355	0.151221	-4.65246	3.28e-06	0.000238451
Mybbp1a	8594.53	-0.699024	0.182485	-3.83058	0.000127842	0.00564327
Ybx3	7246.39	-0.693318	0.215998	-3.20984	0.00132811	0.0367745
Slc2a1	4793.16	-0.691965	0.213909	-3.23485	0.00121706	0.0345369
Slc16a1	1535.27	-0.685645	0.216937	-3.16057	0.00157463	0.0421088
Tuba1b	2052.64	-0.67941	0.218945	-3.10311	0.00191499	0.048946
Baz1a	2273.73	-0.661748	0.201591	-3.28264	0.00102841	0.0301189
Smarcc1	10620.6	-0.661207	0.1497	-4.41688	1e-05	0.000628849
Set	10446.5	-0.658923	0.188209	-3.50102	0.000463479	0.0162886
Uhrf1	6106.49	-0.652987	0.144239	-4.52712	5.98e-06	0.0004043
Cse1l	3536.16	-0.651018	0.207862	-3.13197	0.00173636	0.0456444
Anp32b	8659.61	-0.650857	0.109584	-5.93936	2.86e-09	4.29e-07
Cct6a	8062.63	-0.647575	0.127602	-5.07495	3.88e-07	3.41e-05
Nsun2	3411.38	-0.647308	0.157783	-4.10253	4.09e-05	0.00213992
Mex3a	7717.53	-0.647161	0.108895	-5.94297	2.8e-09	4.23e-07
Ckap5	5749.21	-0.640888	0.198186	-3.23377	0.00122169	0.0346146
Fasn	8962.39	-0.636261	0.171074	-3.71921	0.000199844	0.00800912
Enah	5618.16	-0.625086	0.172067	-3.6328	0.000280364	0.0104534
Nop56	4579.66	-0.62418	0.160643	-3.88552	0.000102111	0.00473624
Zfp516	4542.24	-0.619262	0.17748	-3.48919	0.000484492	0.0168394
Eprs	6634.1	-0.614305	0.168309	-3.64986	0.000262383	0.00998968
Ncl	31917	-0.614089	0.0629265	-9.75883	1.69e-22	1.82e-19
Lig1	4907.99	-0.614019	0.198725	-3.08979	0.002003	0.0507694
Ppp4r3a	3146.53	-0.609812	0.195416	-3.12057	0.00180499	0.046865
Rps6ka3	3261.84	-0.606839	0.161975	-3.74651	0.000179313	0.00732679
Top2a	14427.8	-0.605445	0.114557	-5.2851	1.26e-07	1.21e-05
Agfg1	2513.22	-0.599988	0.163438	-3.67105	0.000241557	0.00935266
Ran	8926.94	-0.593312	0.102295	-5.80001	6.63e-09	9.18e-07
Cdv3	6748.93	-0.592352	0.186867	-3.1699	0.0015249	0.0412243
G3bp1	8413.62	-0.589826	0.137319	-4.29529	1.74e-05	0.00101541
Ncapd2	7047.02	-0.589493	0.164245	-3.5891	0.000331822	0.0120798
Nf2	2240.65	-0.584419	0.187325	-3.11982	0.00180963	0.0469091
Pkm	17854.3	-0.583851	0.0965452	-6.04744	1.47e-09	2.4e-07
Smchd1	3744.9	-0.581235	0.156554	-3.71268	0.000205079	0.0081652
Ddx46	4980	-0.580713	0.174146	-3.33463	0.000854139	0.0258007
Msh2	2253.9	-0.577774	0.181176	-3.18903	0.00142753	0.0392303
Hmgn1	8580.32	-0.574197	0.169821	-3.38119	0.000721715	0.0228538
Zmiz1	11286.3	-0.572374	0.117153	-4.88572	1.03e-06	8.41e-05
H2afy	5799.23	-0.572013	0.124851	-4.58158	4.61e-06	0.00032189
Smarca5	4818.86	-0.570516	0.174333	-3.27256	0.00106578	0.0310145
Tardbp	7171.39	-0.570513	0.143702	-3.97012	7.18e-05	0.0034731
Etf1	5046.88	-0.566098	0.105926	-5.3443	9.08e-08	9.27e-06
Nap1l1	13481.3	-0.55918	0.16589	-3.37078	0.000749563	0.0235366
Ptma	25671.1	-0.548656	0.114409	-4.79558	1.62e-06	0.000125074
Npm1	20536.3	-0.545952	0.125818	-4.33922	1.43e-05	0.00085677
Cpsf6	4956.18	-0.54312	0.172563	-3.14737	0.00164745	0.0436335
Otud4	2931.57	-0.541235	0.17283	-3.1316	0.00173858	0.0456444
Kdm1a	5213.54	-0.541103	0.131101	-4.12737	3.67e-05	0.00196076
Eno1	8908.17	-0.535389	0.145901	-3.66952	0.000243005	0.00938883
Dhx9	11143.2	-0.531873	0.150388	-3.53667	0.000405203	0.0143788
Hnrnpa0	15302.3	-0.523971	0.136853	-3.82873	0.000128808	0.00565859
Mdk	15780.4	-0.516536	0.0933472	-5.5335	3.14e-08	3.65e-06
Srsf7	5807.74	-0.515404	0.119712	-4.30535	1.67e-05	0.000976565
Dnmt1	9116.83	-0.514627	0.113729	-4.52501	6.04e-06	0.000405758
Tubb5	42846	-0.500034	0.120283	-4.15716	3.22e-05	0.00175782
Srf	4945.87	-0.499972	0.150216	-3.32835	0.00087363	0.0263024
Hsp90aa1	11346.1	-0.494382	0.136261	-3.62821	0.000285391	0.0105791
Meis2	5191.97	-0.489826	0.141423	-3.46355	0.000533104	0.0181078
Ssrp1	10345.9	-0.485857	0.0977691	-4.96944	6.71e-07	5.63e-05
Parp1	8135.49	-0.482265	0.111981	-4.30666	1.66e-05	0.00097389
Cct8	6602.99	-0.481995	0.136383	-3.53413	0.000409126	0.0144899
Kpnb1	13941	-0.477717	0.144173	-3.3135	0.000921371	0.0274236
Smc4	8345.97	-0.468016	0.126156	-3.70982	0.000207408	0.0082221
Tmpo	11032.2	-0.467456	0.134822	-3.46721	0.000525895	0.017964
Pnn	5195.4	-0.466343	0.133329	-3.49768	0.000469328	0.016431
Serbp1	17025.3	-0.461321	0.133282	-3.46124	0.000537685	0.0181535
Fscn1	11999.1	-0.458945	0.112013	-4.09725	4.18e-05	0.00218306
Cct7	6444.44	-0.451934	0.121046	-3.73357	0.000188787	0.00761608
Hjurp	8015.82	-0.451503	0.14701	-3.07125	0.00213167	0.0534006
Hdac2	5288.42	-0.450101	0.139845	-3.21858	0.00128828	0.035999
Ldha	9218.66	-0.44946	0.138758	-3.23918	0.00119874	0.0341232
Khdrbs1	9711.27	-0.433123	0.139321	-3.10881	0.00187845	0.0481468
Tenm3	5728.43	-0.412934	0.120252	-3.4339	0.000594955	0.0194853
Snrnp200	8044.69	-0.398371	0.0942143	-4.22835	2.35e-05	0.00132372
Fus	9818.93	-0.39115	0.119212	-3.28113	0.00103392	0.0302319
Smc2	4936.14	-0.389477	0.12308	-3.16442	0.00155394	0.0417008
Chd1	5195.38	-0.376465	0.114392	-3.291	0.000998321	0.0293317
Cnot1	8597.55	-0.362104	0.116296	-3.11363	0.00184799	0.0475194
Matr3	6728.91	-0.34498	0.0999717	-3.45077	0.000558983	0.0185934
Smarca4	16737.1	-0.31637	0.0952899	-3.32008	0.000899927	0.026933
Hnrnpm	13971.2	-0.268173	0.0740733	-3.62038	0.000294176	0.0108607
Eif4g2	38643.5	-0.245636	0.0709749	-3.46089	0.000538397	0.0181535
Grb10	32932.7	-0.231752	0.0686503	-3.37583	0.000735922	0.0231879
Gnai2	14365.2	0.27102	0.0868512	3.12051	0.00180536	0.046865
Igf2	60226.7	0.328154	0.0743902	4.41125	1.03e-05	0.000641034
Rrbp1	8529.05	0.329876	0.105982	3.11255	0.00185477	0.0476066
Copa	7224.62	0.353687	0.101661	3.4791	0.000503107	0.0173805
H19	74359.8	0.364337	0.099678	3.65514	0.000257042	0.00980677
Srsf5	9136.06	0.384122	0.112352	3.4189	0.000628756	0.0204094
Ccnl2	5442.22	0.384299	0.122696	3.13212	0.0017355	0.0456444
Clk1	5778.53	0.388121	0.121294	3.19984	0.00137506	0.0378451
Tnrc18	9705.74	0.397741	0.123523	3.21999	0.00128196	0.0358771
Fstl1	14060.3	0.434343	0.106727	4.06967	4.71e-05	0.00242365
Ptms	11262	0.45593	0.135425	3.36666	0.000760835	0.0238087
Itga5	3179.67	0.466061	0.134414	3.46736	0.000525607	0.017964
Chd3	11254.9	0.480274	0.105958	4.5327	5.82e-06	0.0003971
Fosb	16183.1	0.491026	0.106093	4.62828	3.69e-06	0.000261172
Lrp1	11003.4	0.507298	0.127408	3.98167	6.84e-05	0.00334341
Tln1	11689.8	0.54302	0.142823	3.80206	0.000143497	0.00617037
Pgrmc1	3412.07	0.546827	0.125861	4.34468	1.39e-05	0.000838463
App	11743.2	0.557708	0.0885774	6.29628	3.05e-10	5.69e-08
Tmod3	2910.66	0.572353	0.166088	3.44609	0.000568764	0.01883
Bcam	4898.58	0.573143	0.171068	3.35039	0.000806988	0.0246907
Fth1	6564.9	0.574156	0.147921	3.8815	0.000103815	0.00478154
Cyr61	11120.9	0.582218	0.138367	4.20778	2.58e-05	0.00144127
Arhgef12	5579.08	0.58346	0.183524	3.1792	0.0014768	0.0403415
Epb41l2	4271.38	0.587294	0.137746	4.26362	2.01e-05	0.0011596
Plagl1	8475.74	0.599369	0.111402	5.38026	7.44e-08	7.72e-06
Spag9	4367.83	0.61928	0.190961	3.24297	0.00118291	0.0338836
Col18a1	20060.3	0.656766	0.210457	3.12066	0.00180446	0.046865
Lgr4	3478.17	0.658689	0.191173	3.44551	0.000569982	0.0188362
Ghitm	2217.83	0.661213	0.209789	3.1518	0.00162267	0.0432278
Tln2	2574.15	0.669252	0.18167	3.68389	0.000229705	0.00895066
Ptp4a3	1188.08	0.680456	0.216648	3.14084	0.00168465	0.0444256
Mxd4	2669.89	0.682087	0.187147	3.64466	0.000267748	0.0101727
Slc6a6	4605.15	0.694887	0.188206	3.69217	0.000222352	0.00871991
Tek	2333.96	0.697368	0.21988	3.17158	0.0015161	0.0411078
Arhgef17	6465.19	0.699058	0.148888	4.69518	2.66e-06	0.000197885
Plxnd1	19194.7	0.705676	0.103459	6.82082	9.05e-12	2.4e-09
Col4a2	25203.3	0.720722	0.084193	8.56036	1.13e-17	6.05e-15
Reep5	1558.76	0.721021	0.195506	3.68797	0.000226049	0.00884593
Gli1	1572.87	0.722863	0.230857	3.13121	0.00174086	0.0456444
Cgnl1	5373.22	0.726393	0.214337	3.38902	0.00070143	0.0223055
Fbn1	4684.81	0.732981	0.239174	3.06463	0.00217938	0.0544846
Ece1	5396.83	0.735243	0.195379	3.76315	0.000167785	0.00690599
Maged2	7622	0.737478	0.134659	5.47662	4.34e-08	4.95e-06
Lamb2	3567.27	0.742828	0.235763	3.15074	0.00162858	0.0433222
Pkdcc	5314.04	0.754757	0.177298	4.257	2.07e-05	0.0011907
Fras1	6531.16	0.762781	0.169818	4.49176	7.06e-06	0.000466031
Agrn	15679.9	0.763889	0.16734	4.5649	5e-06	0.00034593
Capns1	3320.4	0.773945	0.212421	3.64346	0.000269	0.0101991
Rsrp1	4978.62	0.775108	0.234662	3.30309	0.00095627	0.0282324
Pam	1756.56	0.777166	0.240782	3.22767	0.00124801	0.0351423
Ncstn	2876.96	0.778467	0.241303	3.2261	0.00125489	0.0352817
Vegfa	5604.27	0.787423	0.169188	4.65414	3.25e-06	0.000237821
Anxa6	3785.76	0.789218	0.236795	3.33292	0.000859399	0.0259167
Flt1	3880.85	0.791574	0.226218	3.49916	0.000466729	0.0163714
Golim4	5026.41	0.798772	0.246016	3.24683	0.00116698	0.0335323
Nfat5	6522.82	0.799143	0.246615	3.24044	0.00119344	0.0341232
Efnb2	5770.54	0.801798	0.168784	4.75044	2.03e-06	0.000154554
Psap	6846.19	0.802038	0.164817	4.86623	1.14e-06	9.12e-05
Shank3	3124.44	0.814747	0.179148	4.54789	5.42e-06	0.000370886
Arrb1	1982	0.818595	0.24264	3.3737	0.000741656	0.0233283
Cnn2	4476.38	0.819002	0.257271	3.18342	0.00145547	0.039878
Lima1	2734.77	0.830012	0.238233	3.48403	0.000493917	0.0170953
Palld	2640.79	0.836736	0.239815	3.48908	0.000484679	0.0168394
Acadl	1396.94	0.837252	0.219185	3.81984	0.00013354	0.00579679
Il6st	3855.64	0.842313	0.225182	3.74058	0.000183593	0.00742291
Col4a1	45917.7	0.844972	0.0860391	9.82079	9.16e-23	1.05e-19
Idh1	2698.8	0.849618	0.257873	3.29472	0.000985205	0.0289929
Akap12	11311.4	0.854967	0.206971	4.13086	3.61e-05	0.00194257
Ltbp4	1924.42	0.855996	0.256227	3.34077	0.000835469	0.0253625
Angptl2	1462.31	0.866789	0.269877	3.21179	0.00131909	0.0366358
Pld3	1179.61	0.883162	0.272872	3.23654	0.00120987	0.0343864
Tmsb4x	14322.9	0.895363	0.1092	8.19931	2.42e-16	1.08e-13
Tpm1	9835.56	0.896466	0.1655	5.41672	6.07e-08	6.6e-06
Tns3	4554.95	0.900999	0.218565	4.12234	3.75e-05	0.00199811
Itm2b	4808.63	0.912624	0.159003	5.73966	9.49e-09	1.26e-06
Col4a5	2338.95	0.922978	0.288177	3.20281	0.00136091	0.0375124
Nid1	8370.03	0.936868	0.14596	6.41867	1.37e-10	2.76e-08
Slc9a3r1	1667.88	0.949394	0.293062	3.23957	0.00119711	0.0341232
Vim	23380	0.949729	0.160379	5.92176	3.19e-09	4.66e-07
Sqstm1	2841.37	0.950653	0.191646	4.96046	7.03e-07	5.87e-05
Tie1	3718.47	0.955605	0.142162	6.72192	1.79e-11	4.68e-09
St3gal5	1533.86	0.956995	0.302774	3.16076	0.00157359	0.0421088
Rnf150	1163.94	0.957262	0.289239	3.30958	0.000934346	0.0276745
Rab3gap1	1327.6	0.963826	0.267038	3.60932	0.000307004	0.0112435
Adamts1	4950.23	0.96656	0.25362	3.81105	0.000138377	0.00597834
Sfrp1	3977.2	0.968267	0.152584	6.3458	2.21e-10	4.21e-08
Ankrd12	1244.24	0.979805	0.263958	3.71197	0.000205652	0.00817019
Ripor1	2293.68	0.985904	0.285258	3.45619	0.000547878	0.0184053
Cd93	2920.17	0.988536	0.273147	3.61906	0.000295671	0.0108939
Sparc	15245.5	1.00072	0.106189	9.42395	4.34e-21	3.78e-18
Itga3	3216.52	1.00619	0.303263	3.31789	0.000906988	0.0270837
Ebf1	1456.24	1.0067	0.326577	3.08257	0.00205222	0.0515879
Mtss1	3431.25	1.00821	0.266137	3.78832	0.000151668	0.00643093
Nsf	1480.93	1.00916	0.311105	3.2438	0.00117947	0.0338382
Col5a1	10201.8	1.01454	0.151847	6.68134	2.37e-11	5.77e-09
Pcdh12	771.286	1.02179	0.327816	3.11696	0.00182726	0.0472321
Itga6	4714.7	1.03019	0.225988	4.55862	5.15e-06	0.0003551
Enpp2	963.149	1.03669	0.271376	3.82013	0.000133379	0.00579679
Dab2	4895.06	1.03767	0.271566	3.82106	0.00013288	0.00579565
Gucd1	1174.99	1.04358	0.269735	3.86891	0.000109322	0.00500715
Cxcl12	5166.81	1.04745	0.187065	5.59941	2.15e-08	2.69e-06
Pear1	2047.69	1.05312	0.260571	4.0416	5.31e-05	0.00267261
Zbtb38	826.465	1.05914	0.237681	4.45616	8.34e-06	0.000536933
Sh2d3c	1187.9	1.0612	0.320605	3.30999	0.000932983	0.0276745
Sec24d	1448.78	1.06794	0.34553	3.09073	0.00199663	0.0507487
Arhgef18	2648.32	1.07228	0.322841	3.32138	0.000895744	0.0268797
Col5a2	5318.78	1.08834	0.169219	6.43158	1.26e-10	2.59e-08
Zeb2	3972.31	1.09711	0.165258	6.6388	3.16e-11	7.45e-09
Myo7a	1892.19	1.11087	0.345731	3.2131	0.00131312	0.0365811
Anxa2	5045.6	1.11966	0.181029	6.18498	6.21e-10	1.1e-07
Peg13	1014.62	1.13125	0.298939	3.78423	0.000154184	0.00646823
Neu1	941.958	1.1326	0.347539	3.25891	0.0011184	0.0323398
Mbnl2	1810.85	1.13636	0.31437	3.61472	0.000300678	0.0110561
Slc37a4	462.883	1.14883	0.430228	2.67028	0.00757873	0.136859
Slc22a23	769.004	1.15045	0.523555	2.19738	0.0279935	0.319398
Spryd3	434.407	1.1521	0.437571	2.63295	0.00846471	0.147368
Steap2	666.898	1.15266	0.541161	2.12998	0.0331736	0.356616
Spats2l	889.695	1.1534	0.480997	2.39793	0.016488	0.225941
Galnt10	1219.84	1.15416	0.308135	3.74563	0.000179942	0.00732679
Ildr2	641.847	1.15533	0.481974	2.39709	0.0165261	0.226228
Npepl1	1255.73	1.15945	0.472779	2.45242	0.0141899	0.207623
Mgat5	2139.92	1.15952	0.263579	4.39915	1.09e-05	0.000670973
Emp1	1511.92	1.15955	0.389607	2.97622	0.00291828	0.0666517
Socs2	424.954	1.16102	0.522374	2.22259	0.0262436	0.307437
Arap1	1897.43	1.16156	0.365806	3.17535	0.00149656	0.0407596
Acta2	1043.18	1.16244	0.337015	3.44921	0.000562225	0.0186473
Fam129b	2515.72	1.16256	0.222188	5.23233	1.67e-07	1.55e-05
Aplnr	2867.44	1.16277	0.433594	2.6817	0.00732482	0.134129
Hspa4l	546.318	1.16498	0.433106	2.68982	0.00714907	0.132046
Lrrfip1	2385.22	1.17239	0.301533	3.88811	0.00010103	0.00469801
Astn1	458.917	1.17426	0.585189	2.00663	0.0447894	0.423448
Grhpr	428.399	1.1743	0.575803	2.03941	0.0414096	0.403098
Dubr	320.109	1.17586	0.593983	1.97962	0.0477463	0.436937
Rgs3	1343.67	1.18111	0.440598	2.6807	0.0073469	0.134246
Gnao1	791.599	1.18157	0.568176	2.07958	0.0375644	0.381595
Smpd1	662.274	1.18186	0.60473	1.95436	0.0506592	0.451608
Col15a1	6469.01	1.18555	0.365999	3.23923	0.00119855	0.0341232
Dnajb4	1484.52	1.18574	0.352998	3.35907	0.000782057	0.024265
Kifc3	467.268	1.18639	0.609273	1.94722	0.0515079	0.455839
Arfgef3	453.407	1.18677	0.596618	1.98916	0.0466837	0.4317
Esam	1326.13	1.18865	0.48549	2.44834	0.0143516	0.209318
Arsa	515.945	1.18931	0.606781	1.96004	0.0499915	0.448941
Cd55	637.195	1.19555	0.559255	2.13775	0.032537	0.353096
Pls3	2820.94	1.19686	0.222546	5.37802	7.53e-08	7.78e-06
Rit1	615.888	1.199	0.62313	1.92416	0.0543345	0.46765
Sparcl1	2793.32	1.20085	0.415023	2.89346	0.00381021	0.0830925
Zbtb7c	1412.05	1.20108	0.317408	3.78401	0.000154319	0.00646823
Tgfb1i1	918.884	1.20437	0.597082	2.0171	0.0436853	0.417765
Caskin1	521.137	1.20773	0.456151	2.64767	0.00810496	0.143386
Col1a1	23126.8	1.21865	0.0915968	13.3045	2.18e-40	5.69e-37
Marveld1	1544.81	1.21885	0.436874	2.78993	0.00527189	0.105989
Fmod	245.574	1.21999	0.629094	1.93927	0.052468	0.460365
Ahnak	4274.55	1.22627	0.228187	5.37396	7.7e-08	7.91e-06
Cebpb	464.783	1.22825	0.601011	2.04364	0.0409895	0.400365
Fam13c	259.394	1.23518	0.622086	1.98554	0.0470845	0.433049
Plekhg1	1951.66	1.23795	0.266924	4.63785	3.52e-06	0.00025132
Snx7	524.399	1.24079	0.601555	2.06264	0.0391472	0.389872
Myo6	3058.89	1.24239	0.397178	3.12805	0.00175972	0.0460069
Sh3bgrl2	812.101	1.24819	0.413098	3.02153	0.00251499	0.0605553
Egflam	904.6	1.25637	0.55123	2.27922	0.0226541	0.282566
Clec14a	637.713	1.25778	0.50235	2.50379	0.0122872	0.188187
Rasl11a	535.819	1.25881	0.577322	2.18044	0.0292252	0.328854
Mtmr6	838.837	1.26256	0.574377	2.19813	0.0279398	0.319124
Maf	2578.19	1.27268	0.251453	5.06132	4.16e-07	3.62e-05
Ly6e	1066.44	1.27566	0.31169	4.09272	4.26e-05	0.00221351
Mmrn1	1199.46	1.27582	0.654062	1.9506	0.0511044	0.454027
Peg10	11633.8	1.27584	0.158983	8.02506	1.01e-15	4.21e-13
Lrrk1	929.442	1.27698	0.59922	2.13107	0.0330837	0.356616
Ndnf	1346.26	1.27776	0.452985	2.82075	0.00479116	0.0982698
Nfatc1	696.626	1.28334	0.396977	3.23278	0.00122592	0.0346806
Dopey2	679.205	1.28466	0.552519	2.3251	0.0200667	0.260269
C1galt1c1	239.095	1.28632	0.554463	2.31995	0.0203437	0.262187
Zfp950	695.554	1.29282	0.374443	3.45264	0.000555135	0.0185934
Slc9a3r2	2052.81	1.29684	0.447701	2.89668	0.00377138	0.082344
Wsb2	1325.53	1.29686	0.289401	4.48117	7.42e-06	0.000486245
Gas6	742.675	1.30202	0.357856	3.63839	0.000274353	0.0103591
Cldn5	2369.46	1.3027	0.233013	5.59067	2.26e-08	2.81e-06
Helz2	666.409	1.30277	0.484308	2.68995	0.0071462	0.132046
1810041L15Rik	361.932	1.30278	0.577505	2.25587	0.0240786	0.292967
Mtg2	394.681	1.30415	0.559984	2.32891	0.0198638	0.258534
Slc38a6	315.113	1.30454	0.615223	2.12044	0.0339691	0.361552
Itga2	464.416	1.30516	0.453173	2.88006	0.00397598	0.0856851
Prkg1	275.739	1.30613	0.46346	2.81822	0.00482909	0.0986051
Cyp4f16	396.975	1.30691	0.459073	2.84684	0.00441562	0.0927533
Creb3	534.636	1.30747	0.351615	3.71847	0.000200435	0.00801521
Adamts4	404.893	1.30999	0.428642	3.05615	0.00224197	0.0557443
Sfxn3	558.535	1.31075	0.500387	2.61947	0.0088066	0.151194
Exoc3l	475.725	1.31485	0.493302	2.6654	0.0076896	0.137725
Npnt	2741.49	1.32023	0.314708	4.1951	2.73e-05	0.00151508
Pcolce	1229.42	1.32028	0.490341	2.69257	0.0070904	0.131417
Ntm	928.101	1.3303	0.427038	3.11517	0.00183839	0.0474529
Cav1	596.997	1.3329	0.689177	1.93405	0.0531072	0.462155
Ackr3	1487.73	1.33449	0.440567	3.02903	0.00245342	0.0593858
Pld2	536.952	1.33481	0.570264	2.34068	0.0192486	0.253071
Creb3l1	894.24	1.33879	0.684434	1.95605	0.0504589	0.450339
Serpinb6a	959.109	1.34139	0.434135	3.08981	0.00200283	0.0507694
Foxp2	1095.42	1.34424	0.292582	4.59441	4.34e-06	0.000305034
Bmp3	422.804	1.34627	0.687745	1.95751	0.0502879	0.450253
Pafah2	318.662	1.34969	0.63071	2.13996	0.0323583	0.352202
Aldh4a1	383.857	1.35033	0.678774	1.98936	0.0466612	0.4317
Sncg	264.419	1.35239	0.622559	2.17231	0.0298321	0.334174
Rgs2	918.001	1.35333	0.554817	2.43924	0.0147183	0.212295
Col14a1	1186.23	1.36154	0.670105	2.03183	0.0421706	0.407887
Gbp9	127.146	1.36497	0.624582	2.18541	0.0288585	0.327367
Fam43a	595.136	1.36842	0.377225	3.62761	0.000286056	0.0105824
Col6a3	2190.55	1.36858	0.510879	2.67887	0.00738716	0.134462
Tcn2	816.854	1.37415	0.386022	3.55977	0.000371184	0.0133269
Spon1	1938.79	1.37556	0.619621	2.22001	0.0264184	0.308102
Sgk1	946.415	1.37702	0.471361	2.92136	0.00348504	0.0771055
Mxra8	1394.3	1.37732	0.358266	3.84442	0.000120838	0.0053993
Iqgap2	1920.01	1.39307	0.431462	3.22872	0.00124347	0.0351229
Ccbe1	285.999	1.39764	0.6739	2.07395	0.038084	0.38516
Col3a1	26264.6	1.3998	0.0839137	16.6814	1.79e-62	1.09e-58
Mtmr1	552.679	1.4044	0.366628	3.83058	0.00012784	0.00564327
Rhoj	1302.6	1.40549	0.497311	2.82618	0.00471074	0.0970561
Itgb5	3148.21	1.40798	0.266126	5.29065	1.22e-07	1.19e-05
Zbtb4	429.86	1.41257	0.662059	2.1336	0.0328753	0.35508
Kif12	1106.87	1.41381	0.461491	3.06357	0.00218713	0.0546036
Lrp2	1668.54	1.41577	0.29142	4.85819	1.18e-06	9.45e-05
Cpe	1370.83	1.4215	0.252718	5.62483	1.86e-08	2.37e-06
Smim1	401.046	1.42318	0.695346	2.04672	0.0406859	0.398361
Msrb3	928.133	1.42708	0.506298	2.81866	0.00482244	0.0985796
Kctd12b	364.347	1.42751	0.356105	4.00868	6.11e-05	0.00300769
Card10	1766.75	1.43383	0.26373	5.43671	5.43e-08	6.05e-06
Psmb10	341.683	1.43445	0.734203	1.95375	0.0507305	0.452023
Slc27a3	625.627	1.44002	0.663053	2.1718	0.0298705	0.334282
Magel2	261.411	1.44074	0.746907	1.92894	0.0537381	0.465654
Mertk	1069.94	1.44551	0.449408	3.21648	0.00129775	0.0362081
Rab3d	258.35	1.44697	0.605801	2.38853	0.0169159	0.230013
Hspa1b	427.588	1.44843	0.49068	2.95188	0.00315846	0.0711725
Plekhm3	647.789	1.44958	0.55312	2.62074	0.00877395	0.151194
Hmox1	696.509	1.45158	0.568554	2.55311	0.0106767	0.172574
Npr3	2589.13	1.45554	0.353561	4.11679	3.84e-05	0.00202915
Epas1	2196.02	1.45662	0.276909	5.2603	1.44e-07	1.37e-05
Gm4117	376.113	1.46439	0.685473	2.13633	0.0326526	0.353762
S1pr1	707.153	1.46494	0.557171	2.62924	0.00855747	0.148658
Lama2	1250.19	1.46839	0.56941	2.57879	0.00991481	0.163621
Gimap1	202.872	1.47913	0.611466	2.41899	0.0155637	0.21825
Parm1	994.384	1.47947	0.379031	3.90331	9.49e-05	0.00445778
Lmo2	1111.68	1.48411	0.400864	3.70229	0.00021366	0.00841517
Svep1	995.959	1.48531	0.526061	2.82346	0.00475087	0.0976201
Gpc4	831.607	1.48811	0.631005	2.35832	0.0183578	0.244882
Arhgap29	3920.2	1.49079	0.228663	6.51958	7.05e-11	1.5e-08
Rhpn1	537.907	1.50765	0.447975	3.36547	0.00076414	0.0238712
Txnip	1278.51	1.50969	0.254719	5.92688	3.09e-09	4.55e-07
Adcy1	617.887	1.51552	0.392096	3.86517	0.000111011	0.00505917
Mafb	3488.4	1.51559	0.312309	4.85285	1.22e-06	9.63e-05
Gpsm3	413.756	1.52105	0.628853	2.41877	0.015573	0.21825
Hbegf	377.043	1.52422	0.782593	1.94765	0.0514569	0.455839
Plekha4	331.13	1.52773	0.710843	2.14918	0.03162	0.347268
Cfh	2422.35	1.5278	0.380645	4.01371	5.98e-05	0.00295221
Vsig10	340.331	1.53645	0.591769	2.59637	0.00942137	0.157831
Rbm47	396.842	1.53674	0.50265	3.05728	0.00223354	0.0556102
Aebp1	2501.08	1.53687	0.284721	5.3978	6.75e-08	7.21e-06
Irx1	631.77	1.53703	0.409208	3.75611	0.000172573	0.00707123
Egfl7	1725.27	1.54326	0.276403	5.58337	2.36e-08	2.89e-06
Timp3	2588.41	1.54358	0.28388	5.43744	5.41e-08	6.05e-06
Col16a1	2066.32	1.55277	0.174913	8.87743	6.84e-19	4.63e-16
Myo1d	948.039	1.55341	0.410226	3.78673	0.000152646	0.00644809
Gsn	1938.3	1.55368	0.264973	5.86354	4.53e-09	6.47e-07
Isl1	557.482	1.55451	0.772147	2.01323	0.0440903	0.419881
Pter	272.494	1.5589	0.69093	2.25623	0.0240563	0.29289
Tmem86a	282.29	1.56465	0.601074	2.6031	0.00923855	0.155036
Manba	695.614	1.56562	0.64385	2.43166	0.0150299	0.214881
Fdx1	537.753	1.56818	0.671971	2.3337	0.0196114	0.255634
Cacna1b	407.227	1.57596	0.575535	2.73825	0.00617668	0.119829
Gamt	194.81	1.57781	0.811075	1.94533	0.0517353	0.457408
Rassf10	644.205	1.58369	0.81606	1.94066	0.0522998	0.460173
Pros1	799.414	1.59737	0.4629	3.45079	0.000558958	0.0185934
Hsdl2	624.564	1.6009	0.824598	1.94143	0.0522066	0.459796
Enpp5	355.18	1.60234	0.70998	2.25687	0.024016	0.29279
Sema3g	649.122	1.60292	0.549477	2.91717	0.00353224	0.0779609
Frmd5	93.5348	1.60424	0.829185	1.93472	0.0530244	0.461878
Cdkn1c	15905.4	1.6118	0.0974619	16.5377	1.96e-61	8.97e-58
Gm9506	153.752	1.61265	0.786348	2.05081	0.0402851	0.396238
Cd59a	271.232	1.62006	0.666682	2.43003	0.0150975	0.214881
Col6a2	2308.09	1.62545	0.602196	2.69921	0.00695038	0.129453
Eln	512.403	1.63658	0.844351	1.93827	0.05259	0.460543
Cradd	178.071	1.63739	0.683233	2.39654	0.0165509	0.226228
Zfp949	413.609	1.63798	0.521227	3.14254	0.00167488	0.0442317
Anxa4	312.918	1.63861	0.653748	2.50648	0.0121938	0.18742
Pnmal2	689.73	1.6482	0.713815	2.30901	0.0209432	0.267461
Hspa12a	1691.08	1.65573	0.3072	5.38974	7.06e-08	7.5e-06
Cavin1	2633.24	1.65765	0.268427	6.17544	6.6e-10	1.16e-07
Arhgap24	1470.37	1.66123	0.456968	3.63534	0.000277619	0.0104341
Nebl	600.622	1.66319	0.673653	2.46891	0.0135523	0.201849
Pmp22	695.359	1.66448	0.483538	3.44229	0.00057682	0.0190278
Gramd1b	1077.16	1.66832	0.271588	6.14283	8.11e-10	1.41e-07
Dnm3	242.231	1.67768	0.837073	2.00423	0.0450459	0.423934
Corin	452.46	1.69107	0.734586	2.30208	0.0213307	0.271066
Sema3e	438.513	1.71659	0.573783	2.99172	0.00277414	0.0645826
Aplp1	1264.81	1.71684	0.468549	3.66415	0.000248157	0.00954751
Il1rap	341.821	1.72054	0.512684	3.35594	0.000790948	0.0243982
Hcn4	498.713	1.72724	0.784643	2.2013	0.0277145	0.31856
Hlx	436.684	1.74088	0.584295	2.97945	0.00288767	0.06638
Iqsec2	852.498	1.7531	0.538361	3.25637	0.00112848	0.0325283
Pdk4	433.785	1.76392	0.801496	2.20079	0.0277509	0.31856
Col1a2	19838.7	1.76708	0.0993659	17.7835	9.48e-71	8.66e-67
Klhdc8b	667.193	1.78106	0.513896	3.4658	0.000528664	0.0180249
Htra3	517.026	1.79075	0.410806	4.3591	1.31e-05	0.000790277
Dpysl3	2903.24	1.7933	0.258788	6.92959	4.22e-12	1.26e-09
Col6a1	2170.83	1.80504	0.322312	5.60029	2.14e-08	2.69e-06
Npas3	168.195	1.80972	0.78436	2.30726	0.0210403	0.268514
Amacr	247.643	1.81422	0.861306	2.10636	0.0351735	0.368576
Syne1	1189.09	1.8208	0.359007	5.07178	3.94e-07	3.45e-05
Nefm	3790.64	1.8274	0.216043	8.45851	2.71e-17	1.3e-14
Tgfbr3	1919.89	1.83201	0.20041	9.14134	6.17e-20	4.9e-17
1810011O10Rik	431.871	1.8347	0.702619	2.61123	0.00902185	0.153229
Gcnt1	502.499	1.835	0.481727	3.80922	0.000139408	0.00600869
Atp1b2	376.031	1.83643	0.834638	2.20027	0.0277879	0.318676
Ggt5	182.149	1.84017	0.748142	2.45965	0.0139073	0.204964
Megf11	390.717	1.84021	0.541877	3.39599	0.000683817	0.0219241
Eml5	812.231	1.8421	0.574287	3.20763	0.00133834	0.0369758
Mvp	608.005	1.84745	0.662337	2.78929	0.00528243	0.106084
Cavin2	485.595	1.85251	0.961559	1.92657	0.0540338	0.466782
Gria2	158.327	1.85506	0.900085	2.06098	0.0393052	0.39107
Ggt1	328.247	1.85843	0.950081	1.95608	0.050456	0.450339
Gabra1	106.4	1.86841	0.970958	1.9243	0.0543176	0.46765
Optn	298.676	1.87075	0.851383	2.1973	0.0279987	0.319398
Syt13	425.692	1.87404	0.702951	2.66596	0.00767697	0.137725
F10	64.496	1.87482	0.84636	2.21516	0.0267493	0.310969
Sox17	349.966	1.88081	0.498448	3.77332	0.000161089	0.00669069
Trpm3	572.927	1.88185	0.78437	2.39919	0.0164313	0.225941
Col9a2	1668.03	1.8828	0.348332	5.4052	6.47e-08	6.96e-06
S100a13	365.266	1.89964	0.827285	2.29623	0.0216627	0.273402
Pou1f1	139.066	1.90166	0.822559	2.31188	0.0207843	0.265803
Lox	709.615	1.90576	0.644747	2.95582	0.00311838	0.0705301
Npr1	1203.32	1.93279	0.45666	4.23245	2.31e-05	0.00130861
Palmd	152.536	1.94162	0.919112	2.1125	0.0346435	0.365714
C130074G19Rik	1158.08	1.94315	0.579652	3.35227	0.000801531	0.0246599
Epha5	183.384	1.95543	0.829494	2.35738	0.0184046	0.245328
Mmp23	529.266	1.95729	0.585191	3.34471	0.000823688	0.0250464
6530402F18Rik	241.349	1.95981	0.962723	2.0357	0.0417807	0.405708
Crnde	191.696	1.96306	0.854805	2.2965	0.0216473	0.273402
Itga11	346.32	1.97444	0.864637	2.28355	0.0223979	0.280935
Postn	2268.4	1.99338	0.286234	6.96415	3.3e-12	1.01e-09
Hpn	333.442	1.99477	0.880216	2.26622	0.0234378	0.288435
Kif5a	823.777	1.99607	0.506248	3.94287	8.05e-05	0.00386179
Cpq	480.247	1.99697	0.596441	3.34815	0.000813526	0.02482
P3h2	711.079	2.01984	0.477033	4.23418	2.29e-05	0.00130596
Inha	154.27	2.0224	0.972289	2.08004	0.0375215	0.381584
Slc26a7	537.233	2.02473	0.452251	4.477	7.57e-06	0.000494072
Epha3	590.616	2.02845	0.525977	3.85654	0.000115005	0.00518941
Cyb561	300.822	2.03958	0.684722	2.9787	0.00289476	0.0664595
Zbtb8b	95.1114	2.04164	1.01614	2.00921	0.0445144	0.42246
Htra1	201.916	2.04318	0.682745	2.9926	0.00276611	0.064478
Abca4	242.465	2.07052	0.882833	2.34531	0.0190111	0.250772
Ncan	192.851	2.07081	0.991063	2.08948	0.0366644	0.377493
Thsd7a	1075.53	2.07167	0.559545	3.70242	0.000213554	0.00841517
Astn2	429.91	2.0804	0.794081	2.61989	0.00879581	0.151194
Gm13889	212.613	2.08219	0.698838	2.97951	0.00288711	0.06638
Metrnl	286.767	2.08791	0.696639	2.99713	0.00272539	0.0637089
Sgip1	351.137	2.09258	0.923177	2.26671	0.0234078	0.28826
Myo15b	232.113	2.12017	0.639658	3.31454	0.000917947	0.0273662
Magi2	321.008	2.12385	0.518643	4.09502	4.22e-05	0.00219789
Scn3a	260.065	2.1276	0.986529	2.15665	0.031033	0.341849
Synpo	3021.78	2.13332	0.250987	8.49972	1.9e-17	9.65e-15
Tspan2	554.272	2.1491	0.49359	4.35401	1.34e-05	0.000806213
Mapk8ip2	242.534	2.15055	0.882085	2.43804	0.0147673	0.212834
Col5a3	175.07	2.15411	0.757166	2.84496	0.00444166	0.0931932
Ptprv	490.838	2.17279	0.382143	5.6858	1.3e-08	1.69e-06
Ddn	670.708	2.19033	0.457559	4.78698	1.69e-06	0.000130004
Thbd	279.125	2.19649	0.750104	2.92824	0.00340882	0.0757862
Scarb1	1895.08	2.19785	0.443189	4.95918	7.08e-07	5.88e-05
Afap1l2	383.357	2.20382	0.605886	3.63735	0.000275458	0.0103794
Trim30a	135.15	2.20626	0.79958	2.75928	0.00579291	0.113956
Fabp7	122.474	2.20862	1.14659	1.92625	0.0540727	0.466782
Sez6l2	102.05	2.22439	1.15542	1.92518	0.0542071	0.467501
Kcne3	459.84	2.22889	1.1595	1.92229	0.0545691	0.468342
Eps8	425.203	2.23047	0.869624	2.56486	0.0103217	0.168023
Deptor	335.545	2.24121	0.898338	2.49484	0.0126012	0.19111
Gm20768	209.395	2.25924	0.713401	3.16686	0.00154096	0.0414132
Ryr2	162.919	2.26349	1.02619	2.20572	0.0274035	0.316761
Cmah	104.069	2.26551	1.08558	2.08691	0.0368961	0.378528
Ifi204	109.413	2.27644	0.883648	2.57619	0.00998966	0.164388
Cemip	121.495	2.27982	1.10438	2.06435	0.0389846	0.389238
Vgll3	157.699	2.28973	0.865705	2.64494	0.00817065	0.144409
Fgl2	112.522	2.32366	0.805908	2.88328	0.00393551	0.0851767
Syp	136.939	2.3289	1.11401	2.09056	0.0365676	0.377129
Cd274	300.886	2.33926	0.764576	3.05955	0.00221672	0.0552667
Tdrd5	140.774	2.34646	0.929244	2.52513	0.0115655	0.181114
Mr1	137.745	2.34739	0.997352	2.35362	0.0185917	0.2471
Sh2d4a	197.743	2.35082	0.921976	2.54976	0.0107796	0.173108
Xpnpep2	94.8083	2.37141	1.00621	2.35678	0.0184342	0.245501
Zfp804a	65.5925	2.37249	0.885502	2.67926	0.00737847	0.134438
Podxl	15844	2.37583	0.149142	15.93	3.93e-57	1.44e-53
R3hdml	487.962	2.38346	0.446292	5.34059	9.26e-08	9.35e-06
Clic5	928.979	2.38419	0.593661	4.01607	5.92e-05	0.00293074
Gstm2	481.261	2.38558	0.688865	3.46306	0.000534068	0.0181078
Nrg1	262.996	2.38559	0.668194	3.5702	0.000356712	0.0128578
Tst	245.113	2.38753	1.19096	2.00472	0.0449933	0.423934
Rorb	37.8592	2.39034	1.16026	2.06019	0.0393805	0.391129
Col4a3	161.927	2.39851	0.892017	2.68886	0.00716967	0.132216
Fgb	131.017	2.4047	0.959121	2.50719	0.0121695	0.187203
Sntb1	294.373	2.40557	0.88311	2.72398	0.00645013	0.123431
Sycp1	68.6959	2.41367	1.1971	2.01626	0.0437724	0.41816
Gja3	235.283	2.41662	0.601103	4.02031	5.81e-05	0.00288633
Slitrk6	130.573	2.42198	1.07535	2.25227	0.024305	0.293532
Gm8423	48.3786	2.43405	1.22514	1.98676	0.0469493	0.432459
Mapt	1028.3	2.43966	0.634171	3.84701	0.000119566	0.00536871
Nsg2	256.511	2.44412	0.640433	3.81635	0.00013544	0.00586534
Igsf11	139.82	2.45185	1.08589	2.25792	0.0239505	0.292716
Acot6	278.039	2.46109	1.13469	2.16896	0.0300859	0.335221
Fam167b	69.1936	2.46202	1.08066	2.27825	0.0227114	0.282925
Igfbp7	2935.07	2.47484	0.249055	9.93691	2.88e-23	3.5e-20
Tmeff2	58.1166	2.47547	1.20447	2.05524	0.039856	0.394139
Npl	499.474	2.48055	0.689663	3.59675	0.000322216	0.0117535
Wipf3	1127.18	2.49092	0.685272	3.63493	0.000278053	0.0104341
Insrr	293.102	2.49718	0.889105	2.80865	0.00497496	0.101019
Ccdc17	61.3187	2.50488	1.20832	2.07302	0.03817	0.385816
Ace	285.922	2.51405	0.909134	2.76532	0.00568671	0.112472
Fmo1	260.698	2.52009	1.21025	2.08229	0.0373162	0.380767
Tinagl1	509.31	2.52466	0.468744	5.38602	7.2e-08	7.61e-06
Adcyap1r1	274.069	2.52671	0.632301	3.99605	6.44e-05	0.00316408
Gm42909	100.935	2.54197	1.23622	2.05624	0.0397597	0.393399
4931406B18Rik	162.956	2.54441	0.954571	2.6655	0.00768739	0.137725
Gm37490	130.203	2.54955	1.30655	1.95136	0.051014	0.453444
Tnxb	55.7254	2.57384	1.17152	2.19701	0.0280199	0.319441
Ina	568.357	2.57701	0.492067	5.23712	1.63e-07	1.52e-05
Angpt2	374.236	2.5831	1.13452	2.27682	0.022797	0.283334
Cdk15	363.975	2.58675	0.846886	3.05442	0.00225496	0.0559408
Tmc5	133.079	2.59043	0.907501	2.85446	0.00431096	0.0912846
Parp9	134.536	2.59368	0.884763	2.93149	0.00337336	0.0750892
Hspb8	257.75	2.65195	1.06252	2.4959	0.0125638	0.190859
Rgs4	319.143	2.69865	0.682954	3.95143	7.77e-05	0.00374589
Tmem178b	77.1826	2.70161	1.329	2.03281	0.0420719	0.407453
Nphs1	1419.74	2.72996	0.459345	5.94316	2.8e-09	4.23e-07
Csf3r	199.627	2.74655	1.03708	2.64835	0.00808858	0.143235
Ogn	321.384	2.75211	1.13443	2.42598	0.0152671	0.216117
Cryab	198.718	2.75317	1.23377	2.2315	0.025648	0.303377
Crocc2	57.2199	2.7606	1.18972	2.32038	0.0203201	0.262068
Gm10638	104.773	2.79527	1.24909	2.23785	0.0252311	0.30039
Mfsd4b5	305.203	2.79785	0.824141	3.39487	0.000686601	0.0219748
Trim67	208.924	2.80631	1.15574	2.42815	0.0151761	0.215663
Slc39a5	184.504	2.81173	0.719434	3.90825	9.3e-05	0.00439007
Nmnat2	206.558	2.82498	1.08273	2.60913	0.00907729	0.153627
Gm43766	83.5912	2.84046	1.06063	2.67809	0.00740438	0.134642
Me1	280.935	2.84923	1.25357	2.27289	0.0230329	0.284987
Ptpro	1496.11	2.86905	0.334372	8.58042	9.45e-18	5.23e-15
Myo7b	98.0968	2.86958	1.47559	1.9447	0.0518113	0.457417
E030032P16Rik	96.0042	2.87133	1.1382	2.52268	0.0116463	0.181911
Pdzk1	215.214	2.89184	1.01943	2.83672	0.0045579	0.0950114
Layn	195.226	2.89773	1.38953	2.0854	0.0370334	0.379152
Dao	115.929	2.90671	1.39714	2.08047	0.0374828	0.381402
Chrna3	123.114	2.90779	1.3736	2.11692	0.034267	0.363531
Ntng2	597.968	2.93579	0.790526	3.71371	0.000204242	0.0081496
Pcdh10	240.044	2.94159	1.22624	2.39888	0.0164454	0.225941
Snap25	210.858	2.95363	1.46618	2.01451	0.0439556	0.419288
Srrm4	194.623	2.95795	1.3547	2.18347	0.0290009	0.328017
Gm21738	681.157	2.96438	0.313977	9.44142	3.68e-21	3.36e-18
Gm43088	182.729	2.96952	1.16021	2.55947	0.0104832	0.170143
Aldob	341.119	2.99376	0.967797	3.09337	0.00197897	0.0504402
Aldh1l1	70.0262	3.00442	1.54945	1.93903	0.0524979	0.460365
Hhip	253.792	3.01996	1.02973	2.93278	0.00335939	0.0748693
Gm37764	50.2179	3.02174	1.39261	2.16983	0.0300195	0.334731
Adamtsl2	194.087	3.02817	1.34299	2.2548	0.0241456	0.293378
Dusp26	53.4598	3.02997	1.54802	1.95732	0.0503101	0.450253
Rimbp2	188.151	3.04491	0.75211	4.04849	5.15e-05	0.00260955
Serpinf2	134.038	3.05073	0.962854	3.16843	0.00153265	0.0413116
Gm12791	21.0709	3.0675	1.48626	2.0639	0.0390274	0.389315
Ly6a	158.586	3.07035	1.34576	2.2815	0.0225192	0.281489
Brinp2	49.2979	3.07597	1.28715	2.38975	0.01686	0.229546
Ankrd33b	323.148	3.11554	1.241	2.51051	0.0120558	0.185826
Ddc	118.807	3.12024	1.46188	2.1344	0.0328104	0.354589
Osgin1	68.8171	3.17581	1.49057	2.1306	0.0331223	0.356616
Fdxr	503.385	3.17593	1.17489	2.70316	0.00686828	0.128604
Esr1	101.004	3.21518	1.20259	2.67354	0.00750545	0.135939
Gm45178	211.16	3.22278	1.2345	2.61059	0.00903853	0.153238
Sytl4	219.809	3.22969	0.941633	3.42989	0.000603832	0.0197054
Gm19950	58.593	3.23114	1.19218	2.71027	0.0067228	0.126921
Olfr1094	172.343	3.23451	0.50236	6.43863	1.21e-10	2.5e-08
Gm15584	224.66	3.23484	1.11981	2.88875	0.00386774	0.0840464
Rimbp3	99.2598	3.25016	1.4596	2.22674	0.0259644	0.305404
Stmn3	142.816	3.25784	1.27331	2.55855	0.0105109	0.17044
Nfasc	425.937	3.26429	0.93386	3.49548	0.000473207	0.0165351
Akr1b7	213.351	3.26603	0.852866	3.82948	0.000128413	0.00565483
Gm33594	51.2801	3.28029	1.34977	2.43027	0.0150878	0.214881
Gm10800	6468.96	3.28347	0.279995	11.7269	9.28e-32	2.12e-28
Pipox	100.899	3.29219	1.43024	2.30184	0.0213442	0.271066
Dlx2	296.853	3.30761	0.964095	3.43079	0.000601833	0.0196753
Gm10801	581.84	3.31127	0.633117	5.2301	1.69e-07	1.56e-05
Cfap65	510.766	3.31881	1.15115	2.88305	0.0039384	0.0851767
Elavl3	550.103	3.34335	0.50039	6.68149	2.37e-11	5.77e-09
Miat	858.288	3.34603	0.523164	6.39576	1.6e-10	3.17e-08
Olfr843	186.687	3.36201	1.29002	2.60616	0.00915627	0.154507
Mep1a	82.3366	3.38025	1.75463	1.92648	0.0540451	0.466782
Aoah	56.7719	3.38141	1.35064	2.50356	0.0122952	0.188187
Mlkl	28.493	3.39622	1.70234	1.99504	0.0460389	0.427734
Gm9143	37.5552	3.40019	1.20428	2.82342	0.00475142	0.0976201
Rundc3a	451.753	3.40341	1.40906	2.41537	0.0157191	0.219287
Tubb3	1271.48	3.42284	0.597756	5.72615	1.03e-08	1.35e-06
Srp54a	78.5589	3.44988	1.02941	3.35132	0.000804278	0.0246907
Mgat4c	214.82	3.45156	1.40682	2.45344	0.0141495	0.207623
Dll3	66.0721	3.45655	1.77601	1.94624	0.0516259	0.456662
Siglec1	52.1488	3.48784	1.44959	2.40609	0.0161242	0.223066
Dgkk	320.541	3.56763	1.3741	2.59634	0.00942237	0.157831
Gm16551	92.5218	3.57187	0.924637	3.863	0.000112004	0.00507907
Zic5	167.126	3.59299	0.952356	3.77274	0.000161466	0.00669114
Star	712.257	3.6522	1.13868	3.2074	0.00133942	0.0369758
Celf3	328.59	3.65332	1.49237	2.44799	0.0143654	0.209353
Slc34a1	306.352	3.66661	0.697269	5.25853	1.45e-07	1.37e-05
Kcna2	146.661	3.71952	1.55268	2.39555	0.0165956	0.22667
Serpinb6b	96.1179	3.72263	1.54043	2.41662	0.0156653	0.218871
Kl	384.324	3.74222	0.952749	3.92782	8.57e-05	0.00407954
Gdf10	218.718	3.76284	0.922299	4.07985	4.51e-05	0.0023264
Gm37755	25.6647	3.76823	1.9052	1.97787	0.0479437	0.437648
Nphs2	386.234	3.78477	0.774954	4.88386	1.04e-06	8.45e-05
Prlr	70.8536	3.78728	0.906374	4.1785	2.93e-05	0.00161523
Il1r2	43.3384	3.81092	1.58033	2.41147	0.0158885	0.221313
Nap1l5	38.3377	3.82492	1.77228	2.1582	0.0309124	0.340932
Dlx6	86.736	3.8384	1.93002	1.98878	0.0467252	0.4317
Gpr17	45.2391	3.87164	1.71161	2.26199	0.023698	0.291245
Gm10563	26.6165	3.88153	1.76454	2.19974	0.027825	0.31874
Trank1	402.547	3.9021	1.43328	2.72249	0.00647923	0.123728
Tbx5	74.2393	3.92634	1.23467	3.18007	0.00147238	0.040281
Pcsk1n	113.768	3.95119	1.97291	2.00272	0.0452072	0.424285
Dbpht2	38.0071	3.95222	1.78673	2.21199	0.0269673	0.313304
Myt1	177.984	3.95732	1.257	3.14823	0.00164265	0.0435695
Scrt1	48.4657	3.96151	1.50011	2.64082	0.0082706	0.145332
Shh	168.888	3.96622	1.01632	3.90253	9.52e-05	0.00446058
Gm27225	265.729	3.98128	1.91866	2.07503	0.0379834	0.384995
Trim5	103.388	4.01471	1.51836	2.6441	0.00819079	0.144485
Acan	59.957	4.05175	1.23162	3.28978	0.00100265	0.0294116
H2-M2	242.426	4.09501	1.54858	2.64438	0.00818418	0.144485
Gm44433	146.8	4.09981	1.67609	2.44606	0.0144428	0.210313
Adgrb1	248.474	4.09981	1.23837	3.31064	0.00093082	0.0276597
Slc30a2	37.016	4.10972	1.41756	2.89915	0.00374178	0.0818934
Coro1b	24.8545	4.10989	1.90184	2.16101	0.0306948	0.339968
Deup1	130.009	4.12584	0.933578	4.41938	9.9e-06	0.000623762
Ass1	147.03	4.12766	1.00247	4.11747	3.83e-05	0.00202908
Vnn1	85.8745	4.14249	0.890484	4.65195	3.29e-06	0.000238451
Svop	94.001	4.18322	1.8555	2.2545	0.0241649	0.293378
Kcnk3	294.679	4.1892	0.89324	4.68989	2.73e-06	0.000202248
Extl1	71.8817	4.20062	1.88512	2.22831	0.0258599	0.3047
Bco1	39.3862	4.22182	1.65368	2.55299	0.0106803	0.172574
Nr0b1	54.168	4.23886	1.37132	3.09108	0.00199432	0.0507487
Ankrd34b	71.5677	4.25615	2.0871	2.03926	0.0414237	0.403098
Pcp4l1	140.805	4.28568	1.91418	2.23891	0.0251621	0.299763
Slc7a13	70.2033	4.30235	2.21772	1.93999	0.0523813	0.460321
Lynx1	126.541	4.33137	1.9326	2.24121	0.0250124	0.298955
Pirt	99.2388	4.37298	1.37931	3.17041	0.00152224	0.0412131
Gm5459	29.2804	4.43401	1.23753	3.58296	0.000339722	0.0123183
Scg3	112.696	4.43566	1.14487	3.87438	0.000106894	0.00490828
Gm26801	44.9882	4.44076	2.31377	1.91927	0.0549499	0.470356
Prss35	278.669	4.58249	1.26158	3.63235	0.000280855	0.0104534
Otog	210.592	4.58349	1.5408	2.97475	0.00293224	0.0668163
Rab3c	117.497	4.61736	1.8375	2.51285	0.0119761	0.185477
Arx	204.985	4.62043	2.07578	2.22588	0.026022	0.305588
Ankub1	70.9998	4.63644	2.28833	2.02613	0.0427519	0.411206
Susd3	101.344	4.66453	1.91388	2.43721	0.0148011	0.213152
Pitx1	90.047	4.6886	1.80957	2.591	0.00956979	0.159715
Gm45833	254.216	4.72645	1.05611	4.47534	7.63e-06	0.000496147
Rpl26-ps4	51.4831	4.7371	1.80789	2.62023	0.00878695	0.151194
Gm37500	127.057	4.79194	1.68899	2.83717	0.00455158	0.0950114
Gm11639	28.9851	4.85351	2.35303	2.06267	0.0391444	0.389872
Ptprn	91.2345	4.86412	1.67049	2.91178	0.0035937	0.0792219
Olfr373	16.3419	4.86785	2.37551	2.04918	0.0404448	0.397381
Nme9	41.5685	4.89849	1.99012	2.46141	0.0138393	0.204964
Olfr704	36.191	4.92064	1.66988	2.9467	0.0032118	0.0722852
Gm43503	17.4589	4.93571	2.37147	2.08129	0.0374076	0.381154
Htr1d	43.5687	4.93682	1.74559	2.82817	0.00468151	0.0966719
Sox2	211.77	4.93786	1.11071	4.44567	8.76e-06	0.000561821
Rspo2	115.731	5.01354	2.29594	2.18365	0.0289879	0.328017
Gm10717	42.6159	5.01536	1.70347	2.9442	0.0032379	0.0727831
Adh1	525.669	5.02903	0.982889	5.11658	3.11e-07	2.76e-05
Gm31861	27.8889	5.04259	2.39572	2.10484	0.0353056	0.368764
Gm26612	85.4438	5.04373	2.52654	1.9963	0.0459009	0.427212
Myom3	39.0789	5.14087	2.17389	2.36483	0.0180384	0.242032
Ascl1	101.023	5.19966	1.21584	4.27662	1.9e-05	0.00110089
Gm44050	62.1018	5.20521	1.9571	2.65966	0.00782199	0.139189
Scn3b	45.5655	5.21021	2.66357	1.9561	0.0504532	0.450339
Mab21l2	147.311	5.25404	1.70777	3.07655	0.00209412	0.0525688
Gm26015	38.6339	5.26865	2.49255	2.11376	0.0345358	0.365033
Spp1	82.931	5.27762	1.37663	3.83371	0.000126225	0.00559892
Best3	62.4108	5.31048	2.35266	2.25723	0.0239939	0.292716
1700093K21Rik	74.7048	5.31583	1.88506	2.81998	0.0048026	0.098284
Hist1h3f	28.3303	5.33703	2.73679	1.9501	0.0511641	0.454336
Isl2	251.129	5.38563	0.894187	6.02294	1.71e-09	2.72e-07
Gm10722	58.3405	5.41407	2.22341	2.43503	0.0148905	0.214102
Kcnk9	39.6905	5.43867	2.39563	2.27025	0.0231926	0.286382
Mgarp	231.601	5.47491	1.95134	2.80571	0.00502054	0.101524
Hand1	366.242	5.61302	0.941876	5.95941	2.53e-09	3.89e-07
Olfr531	71.7168	5.61378	2.40322	2.33594	0.0194943	0.254834
Phox2a	172.988	5.61392	1.18983	4.71824	2.38e-06	0.000178178
Insm1	280.431	5.62218	0.952664	5.90153	3.6e-09	5.22e-07
Gm14917	18.903	5.70734	2.48533	2.29642	0.0216521	0.273402
Chgb	844.829	5.77855	1.92154	3.00725	0.00263623	0.0622443
St18	68.5278	5.84646	1.41207	4.14033	3.47e-05	0.00187507
Sox10	852.435	5.92211	0.760017	7.79207	6.59e-15	2.62e-12
Tbx20	533.178	5.94382	2.09062	2.84309	0.00446782	0.0936346
Gm13559	31.9984	6.08113	2.40991	2.52338	0.0116233	0.181707
Olfr481	100.186	6.13469	2.97732	2.06048	0.0393531	0.39107
Otx2	497.528	6.16193	1.97301	3.12311	0.00178952	0.0467192
Fstl5	19.5929	6.20592	3.05739	2.02981	0.0423759	0.409063
Plin1	96.0388	6.21157	1.96102	3.16752	0.00153746	0.0413801
Olfr387-ps1	33.4005	6.38979	1.97954	3.22791	0.00124698	0.0351423
Cyp11b1	235.908	6.42298	1.05163	6.10767	1.01e-09	1.73e-07
Slc24a2	138.498	6.44914	2.13379	3.02239	0.0025079	0.0604642
AC115805.2	107.798	6.51113	2.89652	2.24791	0.0245818	0.295742
Rph3a	27.7447	6.54377	2.09177	3.12833	0.001758	0.0460069
Hand2	419.231	6.70126	2.38899	2.80506	0.0050307	0.101565
Olfr1206	23.1403	6.72745	2.83009	2.37712	0.0174485	0.235155
Tmc1	94.6746	6.76779	3.07605	2.20016	0.0277959	0.318676
Otol1	51.2977	6.78067	2.27699	2.97791	0.00290216	0.0665459
Lncenc1	23.7118	6.78763	2.64784	2.56346	0.0103636	0.168438
Disp2	103.27	6.82346	1.28089	5.32713	9.98e-08	1e-05
Cyp11a1	539.978	6.96417	1.30373	5.34173	9.21e-08	9.35e-06
Kcnc1	27.0486	6.97408	2.78655	2.50277	0.0123227	0.188397
Chga	732.43	7.00905	0.799677	8.76486	1.87e-18	1.14e-15
AV026068	314.623	7.02982	1.02115	6.88421	5.81e-12	1.63e-09
Oca2	51.6806	7.03436	3.14165	2.23906	0.0251518	0.299763
Dbh	386.68	7.04382	0.6757	10.4245	1.92e-25	3.5e-22
Gm26870	52.595	7.048	2.92155	2.41242	0.0158472	0.220905
Eef1a2	44.1731	7.0823	2.35048	3.01312	0.00258573	0.061609
Phox2b	318.426	7.11724	0.996677	7.14097	9.27e-13	3.2e-10
Gm31518	23.3622	7.17621	3.34845	2.14314	0.0321016	0.350034
Stmn4	71.3524	7.24693	1.97867	3.66252	0.000249746	0.00958847
Th	227.897	7.40106	1.10574	6.69331	2.18e-11	5.62e-09
Akr1cl	244.822	7.50356	0.723027	10.378	3.12e-25	5.19e-22
Olfr115	3.6247	7.51466	4.79103	1.56848	0.00910109	0.153718
Gm37092	31.7849	7.54571	3.57552	2.11038	0.0348256	0.3664
Gm44677	16.7939	7.638	3.53778	2.15898	0.0308515	0.340466
Gm10030	23.2697	7.77353	2.96469	2.62204	0.0087405	0.151094
Mrap	62.5089	7.82684	1.96753	3.97801	6.95e-05	0.00336872
Cdh19	20.4077	7.85088	3.4095	2.30265	0.0212988	0.270883
Scg2	158.184	7.91292	1.33361	5.93346	2.97e-09	4.41e-07
Ms4a4d	62.125	7.96326	3.69433	2.15554	0.0311199	0.3426
Olfr1467	35.1826	8.20191	3.44682	2.37956	0.0173334	0.234296
Cyp21a1	288.068	8.23921	1.02721	8.02095	1.05e-15	4.26e-13
Gm4279	21.2927	8.41629	2.43877	3.45104	0.000558434	0.0185934
Gm37562	36.4295	8.5546	2.74758	3.11351	0.00184877	0.0475194
Tlx2	203.71	8.56459	1.00275	8.54111	1.33e-17	6.94e-15
Hmx3	103.659	8.65974	2.59472	3.33745	0.000845509	0.0256247
BB365896	80.0901	8.84098	2.33371	3.78838	0.000151633	0.00643093
Gm43230	28.5559	9.12094	3.2609	2.79707	0.00515691	0.103906
Gmnc	162.263	9.15168	2.57222	3.55789	0.000373843	0.0133698
Olfr352	52.8279	9.20734	4.03038	2.28448	0.0223433	0.280634
Gm37429	20.9255	9.24727	4.78669	1.93187	0.0533755	0.463611
A530058N18Rik	51.6752	9.29306	3.08871	3.00872	0.00262349	0.0621313
Ibsp	53.7988	9.48023	3.75237	2.52646	0.0115218	0.180739
Nyap2	15.7574	9.59013	4.7863	2.00366	0.0451061	0.423934
Lce1i	46.6247	9.63807	4.03342	2.38955	0.0168689	0.229546
Nipsnap3a	16.2187	9.67641	4.78621	2.02173	0.0432046	0.414035
Gm13858	43.6404	9.74454	2.9006	3.35949	0.00078087	0.024265
Gm12382	17.3873	9.7534	4.70126	2.07463	0.0380206	0.38513
Ccnb3	21.7282	9.76245	4.78613	2.03974	0.0413765	0.403068
Mhrt	19.2839	9.85141	4.71031	2.09146	0.0364873	0.376726
Hsd3b1	1052.47	9.86827	0.510476	19.3315	2.92e-83	5.33e-79
Cyp21a2-ps	18.9103	9.89776	4.78601	2.06806	0.0386344	0.387975
AC140314.2	23.583	9.99597	4.78594	2.08861	0.0367426	0.377655
Olfr32	41.1097	10.1455	4.78583	2.1199	0.0340141	0.36182
Arid3c	38.4165	10.4296	4.78565	2.17935	0.0293059	0.329212
Ly6d	170.015	10.5973	1.65853	6.38954	1.66e-10	3.27e-08
Cntnap5a	41.7063	10.9364	4.0044	2.7311	0.00631241	0.121689
Gm13126	48.3205	11.2478	3.16979	3.54845	0.000387512	0.0138046
Olfr1201	45.1799	19.2127	4.74202	4.05158	5.09e-05	0.00258249
Serpinb9b	75.0051	19.5563	4.03321	4.84883	1.24e-06	9.78e-05
Myf6	46.8284	21.7968	4.51209	4.83075	1.36e-06	0.000106686
AC155929.1	41.519	26.97	4.1986	6.42357	1.33e-10	2.7e-08
AC153522.1	68.6688	31.3083	3.51106	8.91706	4.79e-19	3.37e-16
Gpr174	42.9928	31.8277	4.63565	6.86584	6.61e-12	1.83e-09
