# Supplementary material for: The transcriptional coactivator Eya1 exerts transcriptional repressive activity by interacting with REST corepressors and REST-binding sequences to maintain nephron progenitor identity
Source: Nucleic Acids Res. 2022 Sep 21;50(18):10343–59. doi: 10.1093/nar/gkac760 (PMC9561260; doi:10.1093/nar/gkac760)
Supplement: gkac760_Supplemental_Files [file gkac760_supplemental_files.zip › Supplementary Table S2. 6022 peaks.xlsx]

## Sheet: Supplementary Table S2. 6022 pe
chromosome	start position	end position
chr1	3670718	3670907
chr1	4857967	4858391
chr1	5022814	5022998
chr1	6214625	6214811
chr1	9298527	9298650
chr1	9943846	9944036
chr1	10037672	10037890
chr1	10232607	10232986
chr1	13372898	13373056
chr1	13589468	13589665
chr1	15805789	15805935
chr1	16104821	16104938
chr1	16618896	16619272
chr1	16656746	16656934
chr1	16665270	16665455
chr1	17145582	17145699
chr1	21218635	21218788
chr1	23256617	23256734
chr1	23922103	23922224
chr1	25228662	25228890
chr1	30872952	30873343
chr1	30873509	30873631
chr1	30949357	30949532
chr1	33813875	33814028
chr1	33814127	33814412
chr1	36368669	36369270
chr1	36512045	36512162
chr1	36557883	36558018
chr1	36709711	36709895
chr1	36939418	36939598
chr1	37218504	37218647
chr1	37299946	37300207
chr1	37998289	37998496
chr1	38129448	38129648
chr1	38939710	38939858
chr1	39368331	39368489
chr1	39535835	39536044
chr1	39576827	39577282
chr1	39900921	39901340
chr1	39901498	39901632
chr1	43098416	43098660
chr1	43445868	43446057
chr1	43446223	43446366
chr1	43934128	43934445
chr1	52232927	52233111
chr1	55027120	55027334
chr1	55087338	55087552
chr1	55087651	55087770
chr1	55131285	55131429
chr1	55131545	55131747
chr1	56839085	56839204
chr1	57406492	57406664
chr1	57406796	57406913
chr1	57775057	57775186
chr1	58393193	58393326
chr1	58393680	58393807
chr1	58423430	58423871
chr1	58586672	58586789
chr1	58973830	58973991
chr1	59119912	59120087
chr1	59482432	59482675
chr1	59670239	59670440
chr1	59763796	59764084
chr1	59913164	59913316
chr1	60409730	60409884
chr1	61639010	61639189
chr1	63113445	63114424
chr1	63614735	63614891
chr1	64121980	64122097
chr1	64158837	64159050
chr1	64532933	64533258
chr1	65186742	65186904
chr1	66468056	66468317
chr1	70725677	70725843
chr1	72537069	72537256
chr1	74236719	74237156
chr1	74284460	74284577
chr1	74391705	74392589
chr1	74506528	74506776
chr1	74858147	74858312
chr1	74891608	74891812
chr1	75263089	75263260
chr1	75277307	75277449
chr1	75479493	75479672
chr1	75505654	75506339
chr1	78658033	78658424
chr1	79439971	79440137
chr1	80340032	80340439
chr1	80340500	80340665
chr1	82724841	82725333
chr1	82839741	82840100
chr1	84696307	84696480
chr1	84838765	84839356
chr1	86359125	86359327
chr1	86359753	86359901
chr1	86526964	86527211
chr1	86527381	86527633
chr1	86527875	86528033
chr1	86528444	86528622
chr1	87327076	87327193
chr1	87327347	87327625
chr1	88008298	88008526
chr1	88701645	88701833
chr1	91398435	91398694
chr1	92180650	92180813
chr1	93272610	93272766
chr1	93342995	93343139
chr1	93445073	93445235
chr1	93445366	93445521
chr1	93478099	93478302
chr1	93479237	93479423
chr1	93754248	93754433
chr1	95313664	95313821
chr1	95313919	95314057
chr1	99772277	99772482
chr1	105990566	105990721
chr1	106796488	106796613
chr1	111864517	111864637
chr1	115684638	115684768
chr1	118389604	118389820
chr1	120331966	120332102
chr1	120390444	120390592
chr1	125435066	125435269
chr1	125561122	125561325
chr1	127496862	127497030
chr1	127774279	127774615
chr1	128416925	128417090
chr1	128417143	128417355
chr1	131097074	131097502
chr1	131097594	131097773
chr1	131527028	131527264
chr1	131910547	131911092
chr1	132007373	132007517
chr1	132007859	132008015
chr1	132391624	132391753
chr1	132417694	132417822
chr1	132417977	132418100
chr1	133025078	133025364
chr1	133131343	133131756
chr1	133423845	133424054
chr1	133609955	133610154
chr1	133660858	133661002
chr1	133661097	133661225
chr1	134415579	134415720
chr1	134560582	134560745
chr1	134560843	134561006
chr1	134561172	134561659
chr1	134664931	134665103
chr1	134955747	134955869
chr1	135146883	135147350
chr1	135313546	135313668
chr1	135634919	135635113
chr1	136018068	136018367
chr1	136345410	136345531
chr1	136345877	136346022
chr1	136624931	136625119
chr1	138619413	138619662
chr1	138963838	138964014
chr1	139422444	139422642
chr1	143702361	143702682
chr1	150392793	150392937
chr1	150393776	150393974
chr1	151428904	151429042
chr1	151500176	151500440
chr1	151500515	151500816
chr1	152902355	152902542
chr1	152956322	152956510
chr1	153486837	153487264
chr1	153900339	153900523
chr1	155417089	155417285
chr1	155558422	155558539
chr1	155594245	155594419
chr1	155722306	155722429
chr1	155972897	155973157
chr1	156035721	156035844
chr1	156036280	156036404
chr1	156474006	156474154
chr1	156558965	156559297
chr1	158019270	158019430
chr1	159524195	159524347
chr1	159621423	159621561
chr1	159702165	159702344
chr1	160212414	160212586
chr1	160906506	160907071
chr1	161035199	161035591
chr1	161250730	161250865
chr1	162217974	162218219
chr1	162570701	162570912
chr1	162739967	162740451
chr1	163929823	163930261
chr1	165460676	165460855
chr1	165634280	165634549
chr1	166379446	166379704
chr1	166964603	166964720
chr1	167079627	167079758
chr1	167123702	167123819
chr1	167187911	167188038
chr1	167284274	167284428
chr1	168431411	168431590
chr1	171287648	171287872
chr1	171411687	171411884
chr1	172148219	172148644
chr1	173361733	173361979
chr1	176697216	176697361
chr1	176813871	176814024
chr1	177257709	177257899
chr1	177258257	177258374
chr1	177308602	177308760
chr1	177441677	177441819
chr1	177795762	177796207
chr1	178318473	178318710
chr1	178336674	178337677
chr1	178405815	178405954
chr1	179668472	179668607
chr1	179803081	179803576
chr1	180331106	180331253
chr1	180641387	180641538
chr1	180812567	180812761
chr1	180813024	180813218
chr1	180813847	180814064
chr1	180814150	180814276
chr1	180904738	180904866
chr1	181151040	181151258
chr1	181210839	181211321
chr1	181211388	181211894
chr1	181841860	181842076
chr1	182019783	182019911
chr1	182409343	182409493
chr1	182517157	182517463
chr1	184999360	184999535
chr1	185363374	185363535
chr1	189728537	189728664
chr1	190928639	190928800
chr1	191025748	191025971
chr1	191575155	191575318
chr1	191717937	191718565
chr1	191718885	191719050
chr1	192137184	192137316
chr1	192457654	192457794
chr1	192472464	192472645
chr1	192854886	192855073
chr1	193036038	193036255
chr10	4387211	4387598
chr10	4387659	4388116
chr10	4388328	4388577
chr10	7589700	7589952
chr10	7663095	7663239
chr10	7680916	7681042
chr10	7681115	7681913
chr10	7780605	7780815
chr10	7792634	7792764
chr10	7955625	7955844
chr10	7955902	7956249
chr10	7956378	7956607
chr10	11081576	11081728
chr10	11149537	11149767
chr10	11281313	11281541
chr10	11281637	11281784
chr10	11282025	11282188
chr10	11343546	11343665
chr10	12106970	12107110
chr10	12869247	12869399
chr10	13966805	13966925
chr10	17947662	17947808
chr10	19907489	19907681
chr10	20312580	20312766
chr10	22730976	22731183
chr10	22819421	22819596
chr10	22819670	22819821
chr10	25360219	25360336
chr10	26374119	26374261
chr10	26375018	26375135
chr10	29146974	29147128
chr10	29361550	29361964
chr10	30802706	30802898
chr10	31608834	31608977
chr10	31609191	31609749
chr10	34019385	34019536
chr10	34282269	34282563
chr10	36974570	36974759
chr10	36974859	36975106
chr10	37136459	37136623
chr10	37136874	37137078
chr10	37137314	37137496
chr10	37137677	37138660
chr10	39898994	39899166
chr10	40301162	40301598
chr10	40961491	40961632
chr10	41071853	41071986
chr10	41450430	41450628
chr10	42761648	42762159
chr10	43478861	43479009
chr10	43479520	43479772
chr10	43579291	43579526
chr10	45546957	45547088
chr10	52417905	52418059
chr10	53379386	53379880
chr10	53597239	53597386
chr10	53597482	53597600
chr10	57486863	57486997
chr10	57532122	57532349
chr10	58323657	58323774
chr10	58446867	58447486
chr10	59616276	59616399
chr10	60445228	60445558
chr10	60914500	60914683
chr10	61023605	61023722
chr10	61452383	61452518
chr10	61783231	61783374
chr10	61783461	61783661
chr10	62138168	62138305
chr10	62449565	62449705
chr10	62486416	62486633
chr10	62578240	62578363
chr10	62601991	62602143
chr10	62791550	62792310
chr10	63023222	63023670
chr10	67096616	67096881
chr10	67549047	67549164
chr10	69352505	69352857
chr10	70598394	70598575
chr10	71237920	71238038
chr10	71284952	71285090
chr10	71344670	71344787
chr10	71403704	71403876
chr10	71428370	71428520
chr10	72654985	72655150
chr10	75921330	75921476
chr10	76032774	76033044
chr10	76345004	76345142
chr10	76958284	76958435
chr10	77581799	77581933
chr10	78351671	78352258
chr10	78412761	78412969
chr10	78425809	78425927
chr10	79554448	79554578
chr10	79717977	79718256
chr10	79793667	79793837
chr10	79854708	79854881
chr10	79855105	79855296
chr10	79855430	79855562
chr10	79855652	79855775
chr10	79908669	79908899
chr10	79927204	79927506
chr10	79983896	79984130
chr10	80053971	80054098
chr10	80148935	80149348
chr10	80149910	80150031
chr10	80150149	80150311
chr10	80150601	80150799
chr10	80151686	80151818
chr10	80167851	80168004
chr10	80249621	80249745
chr10	80386658	80386872
chr10	80399028	80399431
chr10	80433056	80433290
chr10	80561070	80561459
chr10	80623044	80623161
chr10	80675713	80676004
chr10	80741754	80741932
chr10	80742082	80742201
chr10	80748722	80748931
chr10	80797898	80798090
chr10	80798642	80799263
chr10	80826921	80827038
chr10	80917838	80917976
chr10	81037427	81037624
chr10	81106206	81106326
chr10	81106408	81106549
chr10	81136628	81137146
chr10	81176725	81177183
chr10	81378043	81378201
chr10	81427008	81427125
chr10	81477654	81477829
chr10	81560272	81560468
chr10	81560577	81560732
chr10	82763669	82763944
chr10	84440823	84441382
chr10	84917255	84917661
chr10	85103018	85103296
chr10	86704885	86705077
chr10	87586861	87586978
chr10	88731489	88731693
chr10	88826583	88826758
chr10	89224653	89224814
chr10	90376745	90376862
chr10	90823545	90823718
chr10	90827058	90827202
chr10	90880978	90881139
chr10	91123679	91123796
chr10	91170785	91171326
chr10	91171854	91172043
chr10	91384397	91384542
chr10	93889025	93889435
chr10	94305632	94305771
chr10	95515400	95515584
chr10	95563586	95563734
chr10	96617714	96617836
chr10	105841142	105841343
chr10	108162544	108162738
chr10	108332795	108332982
chr10	108333041	108333207
chr10	110676618	110676792
chr10	111009545	111009707
chr10	111009758	111010005
chr10	111473342	111473939
chr10	112423445	112423576
chr10	112928670	112928984
chr10	115184902	115185098
chr10	115384288	115384459
chr10	115385369	115385568
chr10	116019316	116019433
chr10	116581665	116581889
chr10	117063394	117063688
chr10	117148000	117148125
chr10	117148307	117148598
chr10	117375921	117376476
chr10	117376566	117376889
chr10	117845257	117845743
chr10	118868056	118868609
chr10	118868761	118869081
chr10	119239094	119240033
chr10	119705483	119705609
chr10	120475228	120475566
chr10	120978456	120978600
chr10	120978862	120979098
chr10	122096977	122097133
chr10	122985557	122985779
chr10	123197186	123197303
chr10	125966243	125966697
chr10	125966788	125966915
chr10	126625610	126625742
chr10	126979301	126979939
chr10	127063653	127064220
chr10	127256178	127256368
chr10	127739714	127740037
chr10	128035821	128035964
chr10	128059292	128059760
chr10	128083342	128083728
chr10	128083815	128084003
chr10	128096901	128097018
chr10	128322626	128322966
chr10	128377104	128377813
chr10	128409516	128409659
chr10	128458761	128458899
chr10	128459407	128459524
chr10	128493340	128493659
chr10	128548652	128548822
chr10	128565466	128565603
chr10	128626356	128626512
chr10	128695892	128696204
chr10	128805166	128805319
chr10	128821976	128822171
chr10	128910175	128910468
chr10	128923211	128923374
chr11	3266079	3266221
chr11	3289982	3290104
chr11	3648323	3648980
chr11	3649635	3649871
chr11	3774756	3774927
chr11	4076770	4076919
chr11	4135241	4135443
chr11	4594234	4594358
chr11	4594411	4594561
chr11	4594615	4594732
chr11	4750390	4750542
chr11	4848959	4849187
chr11	4949210	4949523
chr11	5098334	5099040
chr11	5521067	5521288
chr11	5541710	5542121
chr11	5740908	5741035
chr11	5762144	5762286
chr11	6016482	6016603
chr11	6528446	6528647
chr11	6546970	6547109
chr11	6626145	6626454
chr11	12025790	12026048
chr11	17159477	17159992
chr11	17953611	17953796
chr11	19016708	19016846
chr11	19019867	19019994
chr11	20112485	20112911
chr11	20201484	20201977
chr11	20249129	20249307
chr11	20632114	20632364
chr11	20831119	20831357
chr11	21091626	21091815
chr11	21238700	21239658
chr11	21370704	21370856
chr11	22512252	22512914
chr11	22990634	22990873
chr11	23256068	23256271
chr11	23256428	23256548
chr11	23306862	23307261
chr11	23771164	23771282
chr11	26210617	26210734
chr11	29172946	29173481
chr11	29547444	29547691
chr11	29692906	29693320
chr11	30267885	30268045
chr11	30771892	30772092
chr11	30772249	30772462
chr11	32221631	32221883
chr11	32455095	32455264
chr11	32642808	32643510
chr11	33162447	33162917
chr11	33680180	33680384
chr11	33787456	33787614
chr11	34448026	34448216
chr11	35769685	35770176
chr11	35798956	35799133
chr11	36090291	36090418
chr11	36396421	36396602
chr11	40600611	40600740
chr11	41999538	41999724
chr11	44519028	44519330
chr11	45852402	45852638
chr11	48012981	48013098
chr11	48696462	48696594
chr11	48817174	48817401
chr11	49203574	49203928
chr11	49712502	49712626
chr11	50131497	50131675
chr11	50210377	50210770
chr11	50225469	50225586
chr11	50291750	50292250
chr11	50325171	50325578
chr11	50377825	50378365
chr11	50827247	50827646
chr11	51263218	51263715
chr11	51606053	51606638
chr11	51606692	51606881
chr11	51999752	52000309
chr11	52098989	52099700
chr11	52232053	52232460
chr11	52361087	52361480
chr11	52396554	52396868
chr11	53299839	53300385
chr11	53350775	53351256
chr11	53351381	53351519
chr11	53351700	53351817
chr11	53567445	53567614
chr11	54303177	54303320
chr11	54343857	54344008
chr11	54438241	54438409
chr11	54787272	54787405
chr11	54866474	54867129
chr11	55470078	55470195
chr11	55607772	55608085
chr11	55682447	55682603
chr11	55810852	55811026
chr11	55897609	55897814
chr11	56812242	56812410
chr11	57434270	57434418
chr11	57801860	57802030
chr11	58009176	58009383
chr11	58009563	58009971
chr11	58104309	58104513
chr11	58938333	58938801
chr11	58955391	58955525
chr11	59163588	59163706
chr11	59191833	59191958
chr11	59227596	59228169
chr11	59505759	59506221
chr11	59584649	59584805
chr11	59839497	59839738
chr11	59948317	59948434
chr11	60104999	60106413
chr11	60220420	60220602
chr11	60417656	60417876
chr11	60417931	60418097
chr11	60538393	60538680
chr11	60913610	60913727
chr11	61174601	61174756
chr11	61266980	61267097
chr11	61854362	61854848
chr11	62281520	62281661
chr11	62456683	62457169
chr11	62457535	62457785
chr11	62551681	62551860
chr11	62602886	62603018
chr11	62603456	62603697
chr11	62879781	62879961
chr11	65787643	65787760
chr11	65788034	65788242
chr11	66258984	66259104
chr11	68385368	68385493
chr11	68692449	68692734
chr11	68692833	68693310
chr11	68852568	68852748
chr11	68852853	68853069
chr11	69369015	69369397
chr11	69395819	69396048
chr11	69410780	69411033
chr11	69415803	69416013
chr11	69633232	69633436
chr11	69671379	69672258
chr11	69837398	69837551
chr11	69914091	69914424
chr11	69920558	69920780
chr11	69920871	69921008
chr11	69921073	69921258
chr11	69981474	69981672
chr11	69981726	69981843
chr11	69996069	69997111
chr11	70653721	70654040
chr11	70654191	70654517
chr11	70669105	70669266
chr11	70845010	70845167
chr11	70982629	70982803
chr11	71004166	71004283
chr11	71389674	71389811
chr11	71937235	71937387
chr11	72207001	72207376
chr11	72441387	72441681
chr11	72494138	72494266
chr11	72607238	72607399
chr11	72607466	72607800
chr11	72608013	72608319
chr11	73047955	73048195
chr11	73137887	73138063
chr11	73176826	73176950
chr11	74619250	74619424
chr11	74649697	74649818
chr11	74723523	74723931
chr11	74724036	74724172
chr11	74724226	74724630
chr11	74771002	74771187
chr11	74926176	74926324
chr11	75168037	75168187
chr11	75168296	75168597
chr11	75173422	75173640
chr11	75486875	75487298
chr11	75679366	75679577
chr11	75679688	75679884
chr11	75733217	75733549
chr11	76217256	76217373
chr11	76243377	76243496
chr11	76243767	76243884
chr11	76494794	76494920
chr11	76945888	76946021
chr11	77078110	77078227
chr11	77488789	77488909
chr11	77607088	77607433
chr11	77607488	77607774
chr11	77686254	77686420
chr11	77686831	77687328
chr11	77687521	77687712
chr11	77763553	77763729
chr11	77930820	77931091
chr11	77982850	77983299
chr11	77983409	77983607
chr11	77984227	77984445
chr11	78080212	78080380
chr11	78164934	78165334
chr11	78189061	78189406
chr11	78245266	78245688
chr11	78495998	78496172
chr11	78512372	78512658
chr11	78952613	78952730
chr11	79253979	79254256
chr11	79593651	79593777
chr11	79962059	79962181
chr11	79993589	79993764
chr11	79993874	79993991
chr11	80089472	80089589
chr11	80209396	80209619
chr11	80383402	80383820
chr11	80428964	80429157
chr11	80613629	80613787
chr11	81005952	81006135
chr11	81115794	81115945
chr11	82313252	82313383
chr11	82371678	82371859
chr11	82514890	82515049
chr11	82781658	82781797
chr11	83302824	83303015
chr11	83417201	83417340
chr11	83421395	83421570
chr11	84179920	84180265
chr11	84513152	84513347
chr11	84662072	84662263
chr11	84724278	84724404
chr11	84729350	84729508
chr11	84869521	84869638
chr11	84869718	84870046
chr11	84870984	84871121
chr11	84944043	84944237
chr11	85234449	85234675
chr11	85234801	85234934
chr11	85311335	85311459
chr11	85834837	85835029
chr11	86257135	86257500
chr11	86357450	86357611
chr11	86357699	86357816
chr11	86544230	86544723
chr11	86807436	86807573
chr11	87109758	87109883
chr11	87921105	87921252
chr11	87957135	87957368
chr11	87987102	87987315
chr11	88047740	88048416
chr11	88068322	88068758
chr11	88099316	88099462
chr11	90249627	90249784
chr11	93097110	93097231
chr11	93996314	93996548
chr11	94211687	94212084
chr11	94321459	94321852
chr11	94328019	94328449
chr11	94629746	94630237
chr11	95309844	95310153
chr11	95713410	95713585
chr11	96004627	96005868
chr11	96064751	96065305
chr11	96293316	96293485
chr11	96293606	96293759
chr11	96353233	96353392
chr11	96789249	96789367
chr11	96977005	96977302
chr11	96977462	96977704
chr11	97078872	97079003
chr11	97151199	97151435
chr11	97187342	97187885
chr11	97279820	97280507
chr11	97362380	97362497
chr11	97663288	97663428
chr11	97663722	97663887
chr11	97699199	97699316
chr11	97699372	97699524
chr11	97781921	97782112
chr11	97988630	97988860
chr11	98026956	98027451
chr11	98149185	98149390
chr11	98150182	98150329
chr11	98202832	98202962
chr11	98314174	98314325
chr11	98324099	98324239
chr11	98412592	98412771
chr11	98412931	98413106
chr11	98586977	98587139
chr11	98682574	98683065
chr11	98795320	98795672
chr11	98795825	98796683
chr11	98863791	98863953
chr11	99229937	99230822
chr11	100203567	100203771
chr11	100320105	100320244
chr11	100440895	100441050
chr11	100527419	100527536
chr11	100619227	100619413
chr11	100737892	100738125
chr11	100758899	100759133
chr11	101246115	101246258
chr11	101316184	101316382
chr11	101442636	101442882
chr11	101552139	101552469
chr11	101602592	101602766
chr11	102184660	102185005
chr11	102316925	102317106
chr11	102317186	102317690
chr11	102317773	102317985
chr11	102318091	102318604
chr11	102318687	102318936
chr11	102393379	102393560
chr11	102555712	102556091
chr11	102604969	102605109
chr11	102818360	102818524
chr11	103115204	103115457
chr11	103132267	103132738
chr11	103656644	103656848
chr11	103920717	103921013
chr11	104053379	104053501
chr11	104114844	104114989
chr11	104197977	104198163
chr11	104441462	104441675
chr11	104468779	104468898
chr11	104469055	104469416
chr11	104549982	104550488
chr11	105181836	105182539
chr11	106007794	106008042
chr11	106084634	106085135
chr11	106085203	106085378
chr11	106160311	106160574
chr11	106216044	106216167
chr11	106217069	106217511
chr11	106272350	106272571
chr11	106272645	106272762
chr11	106487439	106487571
chr11	106500944	106501165
chr11	106779327	106779458
chr11	106787907	106788294
chr11	106788346	106788504
chr11	106920084	106920566
chr11	106999278	106999458
chr11	107131123	107131378
chr11	107131624	107131862
chr11	107131975	107132092
chr11	107479589	107479810
chr11	107817312	107817470
chr11	107920211	107920375
chr11	108425268	108425573
chr11	108920633	108920753
chr11	109426225	109426396
chr11	109651237	109651452
chr11	109651548	109651798
chr11	113750910	113751142
chr11	114652630	114652772
chr11	114852372	114852561
chr11	115052290	115052608
chr11	115403736	115404106
chr11	115419696	115419813
chr11	115513579	115513713
chr11	115535925	115536075
chr11	115765462	115765782
chr11	116024025	116024370
chr11	116030518	116030862
chr11	116273947	116274101
chr11	116434421	116434718
chr11	116490016	116490183
chr11	116581285	116581409
chr11	116842596	116842804
chr11	116852128	116852334
chr11	116852573	116852690
chr11	116852779	116853099
chr11	117267021	117267305
chr11	117655064	117655181
chr11	117873039	117873259
chr11	118247967	118248154
chr11	118248226	118248489
chr11	118584828	118585185
chr11	118603257	118603387
chr11	118659398	118659538
chr11	118685567	118685709
chr11	118927169	118927326
chr11	119085915	119086173
chr11	119228195	119228462
chr11	119491416	119491619
chr11	119491766	119491883
chr11	119603090	119603449
chr11	120188872	120189015
chr11	120189317	120189837
chr11	120231188	120231332
chr11	120234052	120234211
chr11	120348197	120348405
chr11	120348771	120348922
chr11	120484705	120484831
chr11	120572511	120572812
chr11	120598006	120598319
chr11	120633024	120633321
chr11	120990565	120991060
chr11	121236859	121236976
chr12	3427443	3427614
chr12	3806308	3806724
chr12	3806865	3807048
chr12	3807135	3807544
chr12	3807946	3808084
chr12	3955536	3955717
chr12	4917491	4917896
chr12	5111456	5111604
chr12	5717645	5717785
chr12	6042442	6042591
chr12	8674390	8674839
chr12	8772103	8772410
chr12	8922236	8922353
chr12	10390782	10391126
chr12	11266199	11266566
chr12	13248858	13249025
chr12	16653560	16653719
chr12	16894525	16894692
chr12	17266821	17267005
chr12	24425129	24425262
chr12	24651508	24651629
chr12	24974950	24975067
chr12	25095410	25095569
chr12	26414812	26414988
chr12	27341169	27341345
chr12	27342063	27342262
chr12	28831154	28831285
chr12	29465340	29465458
chr12	29938330	29938588
chr12	29938704	29938902
chr12	31654617	31654761
chr12	31949807	31949975
chr12	32820496	32820683
chr12	33084796	33084929
chr12	36157355	36157611
chr12	36381664	36382029
chr12	42972806	42973273
chr12	44269291	44269414
chr12	47252439	47252557
chr12	51690991	51691650
chr12	51828805	51829575
chr12	52504065	52504182
chr12	52504255	52504702
chr12	54795331	54795457
chr12	54862356	54862876
chr12	55399068	55399261
chr12	55600145	55600517
chr12	55820508	55820714
chr12	55820931	55821048
chr12	56345640	56345814
chr12	59067053	59067606
chr12	59131500	59131646
chr12	64965824	64966456
chr12	65036315	65036810
chr12	69158519	69158647
chr12	69158805	69158973
chr12	69184176	69184574
chr12	69296747	69297034
chr12	69297129	69297351
chr12	69372504	69372676
chr12	69582685	69582925
chr12	69681389	69681616
chr12	69681825	69681942
chr12	69892722	69893106
chr12	69986823	69986993
chr12	70347145	70347341
chr12	70937874	70938018
chr12	70974755	70975026
chr12	71015382	71015504
chr12	73112711	73112837
chr12	73908058	73908175
chr12	73908259	73908430
chr12	73908585	73908768
chr12	73964607	73964731
chr12	75595659	75595937
chr12	75735473	75735660
chr12	76370043	76370281
chr12	76370496	76370869
chr12	79172179	79172529
chr12	80110586	80110937
chr12	80111320	80111440
chr12	80111508	80111651
chr12	80112174	80112611
chr12	80112742	80112874
chr12	80115546	80115705
chr12	80259524	80259642
chr12	80435098	80435716
chr12	80643473	80643719
chr12	80945764	80946058
chr12	81206282	81206456
chr12	81860180	81860639
chr12	83632272	83632866
chr12	84193284	84193671
chr12	84317154	84317303
chr12	84317391	84317740
chr12	84698611	84698778
chr12	84773333	84773661
chr12	84996487	84996707
chr12	85110901	85111025
chr12	85111131	85111294
chr12	85338910	85339407
chr12	86213167	86213350
chr12	86547926	86548076
chr12	86883850	86884111
chr12	86884210	86884370
chr12	86983562	86983730
chr12	86984293	86984417
chr12	86994342	86994468
chr12	87147821	87148032
chr12	87471902	87472227
chr12	88709427	88709590
chr12	91588930	91589198
chr12	91589442	91589559
chr12	92040585	92040745
chr12	98920639	98920764
chr12	99041727	99041844
chr12	99392565	99392687
chr12	100159478	100159638
chr12	100199558	100199690
chr12	100199821	100200211
chr12	100268141	100268258
chr12	101082611	101082795
chr12	101082997	101083228
chr12	101083303	101083522
chr12	101975449	101975687
chr12	102550598	102550795
chr12	102555055	102555334
chr12	102877502	102877655
chr12	102878150	102878326
chr12	102949604	102949839
chr12	104751346	104751816
chr12	105266226	105266369
chr12	105322189	105322531
chr12	105684593	105684834
chr12	105785034	105785225
chr12	106115135	106115318
chr12	106633221	106633354
chr12	107464838	107464998
chr12	108178656	108179247
chr12	108555078	108555399
chr12	108793715	108793851
chr12	108793987	108794128
chr12	108994761	108994974
chr12	110447275	110447392
chr12	110695918	110696285
chr12	110738380	110738593
chr12	110850324	110850571
chr12	111038605	111038777
chr12	111039416	111039696
chr12	111377103	111377291
chr12	111377408	111377526
chr12	111537479	111537665
chr12	111538930	111539127
chr12	111574532	111574649
chr12	112141406	112141614
chr12	112511151	112511346
chr12	112673559	112673697
chr12	112673760	112673972
chr12	113000283	113000581
chr12	113014019	113014186
chr12	113098366	113098953
chr12	113188109	113188242
chr12	116047811	116047995
chr12	116485633	116485809
chr12	118301725	118301889
chr13	3538395	3538570
chr13	9094247	9094538
chr13	9277006	9277171
chr13	9763661	9764587
chr13	9764674	9764897
chr13	9765045	9765182
chr13	14063806	14064345
chr13	14064434	14064690
chr13	14613293	14613659
chr13	15463780	15464039
chr13	17803757	17805076
chr13	17944012	17944129
chr13	17944336	17944543
chr13	21179882	21180182
chr13	21180922	21181074
chr13	21402428	21402689
chr13	21530829	21531134
chr13	23368904	23369058
chr13	23555017	23555163
chr13	23739437	23739683
chr13	23990952	23991127
chr13	24761600	24761915
chr13	24801487	24801688
chr13	24801833	24802239
chr13	24832018	24832198
chr13	25269136	25269385
chr13	28953023	28953149
chr13	28953216	28953378
chr13	29984049	29984288
chr13	29984437	29984862
chr13	29985416	29985629
chr13	30973851	30974063
chr13	31806887	31807066
chr13	31807864	31807984
chr13	34002389	34002558
chr13	34875557	34875959
chr13	34993775	34993992
chr13	35741919	35742053
chr13	37826263	37826404
chr13	37993761	37994110
chr13	38527772	38527913
chr13	38528175	38528407
chr13	38658636	38658782
chr13	42052412	42052669
chr13	42447069	42447197
chr13	42711658	42711816
chr13	43479898	43480088
chr13	43480917	43481205
chr13	44731048	44731209
chr13	45001624	45001824
chr13	45389807	45389930
chr13	45390075	45390237
chr13	46097104	46097234
chr13	46727121	46727961
chr13	46929523	46929681
chr13	46930021	46930225
chr13	47105292	47105409
chr13	47105569	47105807
chr13	47106019	47106150
chr13	48545525	48545642
chr13	48870085	48870560
chr13	48871186	48871427
chr13	48967262	48967410
chr13	48967512	48967699
chr13	48968424	48968549
chr13	51100913	51101032
chr13	51101359	51101556
chr13	51645465	51645809
chr13	53285529	53285686
chr13	53948179	53948332
chr13	54302919	54303220
chr13	54371662	54371818
chr13	54622021	54622141
chr13	54749491	54749613
chr13	54750566	54751202
chr13	54758458	54758580
chr13	54876681	54876806
chr13	54945431	54945597
chr13	54970780	54971168
chr13	54971252	54971430
chr13	55210661	55210943
chr13	55211904	55212760
chr13	55321640	55321885
chr13	55362084	55362226
chr13	55362399	55362565
chr13	55445459	55445642
chr13	55693134	55693331
chr13	55693396	55693706
chr13	55714709	55714923
chr13	56134823	56135285
chr13	56703264	56703695
chr13	56895515	56895680
chr13	58127867	58128462
chr13	58128774	58129008
chr13	58129081	58129415
chr13	58215238	58215538
chr13	58401652	58402007
chr13	58402191	58402467
chr13	58663458	58663595
chr13	59323540	59323721
chr13	59585664	59585841
chr13	59822850	59822987
chr13	60176330	60176799
chr13	63563336	63563560
chr13	63563880	63564017
chr13	63564340	63564480
chr13	63565123	63565435
chr13	63565608	63565853
chr13	64152871	64152988
chr13	65112524	65112724
chr13	70637583	70637780
chr13	72902706	72902824
chr13	73331049	73331191
chr13	73467293	73467469
chr13	73937766	73937922
chr13	74316969	74317105
chr13	74350022	74350139
chr13	75088717	75088837
chr13	75943822	75943946
chr13	76018363	76018513
chr13	77134981	77135476
chr13	78171310	78171452
chr13	78199443	78199629
chr13	81657812	81657991
chr13	81783312	81783512
chr13	85288731	85289147
chr13	90089789	90089921
chr13	90923245	90923528
chr13	91461242	91461359
chr13	91807279	91807570
chr13	92355231	92355389
chr13	93191803	93191940
chr13	93499205	93499323
chr13	94285002	94285331
chr13	94789019	94789161
chr13	94789263	94789420
chr13	94878430	94878565
chr13	94976389	94976605
chr13	95325293	95325586
chr13	96670649	96670842
chr13	98316356	98316705
chr13	98354398	98354559
chr13	98814666	98814955
chr13	98925696	98926664
chr13	99564463	99564615
chr13	99900534	99900724
chr13	100210588	100210854
chr13	100730539	100730704
chr13	100833098	100833380
chr13	103774326	103774527
chr13	103919741	103919906
chr13	103920191	103920406
chr13	103920535	103921031
chr13	104817194	104817405
chr13	105442722	105442879
chr13	107021680	107021817
chr13	107022064	107022319
chr13	107022567	107022741
chr13	107889077	107889204
chr13	110395369	110395514
chr13	111489409	111489700
chr13	111686294	111686508
chr13	111686580	111686832
chr13	111687153	111687340
chr13	111808058	111808264
chr13	112464162	112464282
chr13	112926998	112927163
chr13	113617961	113618094
chr13	117024608	117024836
chr13	117604241	117604371
chr13	119428937	119429221
chr13	119429301	119429730
chr13	119790931	119791107
chr14	8098312	8098482
chr14	8172752	8172880
chr14	11161819	11161999
chr14	11553777	11553932
chr14	12530302	12530462
chr14	12823923	12824064
chr14	13960672	13961337
chr14	13961493	13961655
chr14	14012756	14012883
chr14	14120769	14120937
chr14	14703153	14703337
chr14	16249278	16249639
chr14	16365237	16366034
chr14	18331674	18331843
chr14	18331895	18332030
chr14	20093616	20093764
chr14	20546116	20546429
chr14	20707626	20708104
chr14	20734124	20734241
chr14	21500949	21501136
chr14	21750818	21750985
chr14	21831638	21831870
chr14	21987061	21987230
chr14	23729518	23729646
chr14	24762887	24763047
chr14	25459502	25459703
chr14	25460130	25460361
chr14	26534020	26534137
chr14	26534201	26534493
chr14	26534623	26534745
chr14	26579679	26580021
chr14	26638352	26638974
chr14	26970081	26970478
chr14	27596395	27596562
chr14	29657110	29657305
chr14	29978512	29978657
chr14	30654428	30654613
chr14	30715979	30716098
chr14	30716231	30716428
chr14	30716584	30716717
chr14	31001187	31001311
chr14	31001640	31001836
chr14	31018655	31018804
chr14	31019192	31019309
chr14	31131293	31131447
chr14	31206377	31206494
chr14	31251564	31251836
chr14	31336770	31337034
chr14	31830194	31830389
chr14	32085443	32085563
chr14	32160090	32160248
chr14	32321728	32322035
chr14	32597288	32597482
chr14	33446857	33446978
chr14	34310808	34310987
chr14	34311246	34311421
chr14	34502356	34502661
chr14	34502912	34503135
chr14	34503186	34503367
chr14	34673898	34674449
chr14	34867394	34867532
chr14	37016017	37016222
chr14	37068624	37068849
chr14	37135019	37135160
chr14	40966330	40966797
chr14	45318127	45318289
chr14	45329833	45330056
chr14	45529553	45529670
chr14	46787785	46788282
chr14	46821860	46822140
chr14	47298307	47298527
chr14	47649407	47649838
chr14	49172401	49173010
chr14	49525235	49525382
chr14	50930552	50930714
chr14	52103410	52103914
chr14	52196959	52197143
chr14	52197195	52197312
chr14	52316005	52316159
chr14	54431753	54432420
chr14	54432532	54432703
chr14	54577081	54577296
chr14	54577614	54577740
chr14	54894227	54894484
chr14	55671899	55672108
chr14	55825044	55825161
chr14	55854291	55854436
chr14	55854572	55854920
chr14	55855000	55855193
chr14	55885065	55885328
chr14	56887056	56887266
chr14	57745697	57746102
chr14	57889636	57889758
chr14	57889869	57890285
chr14	59201352	59201514
chr14	61439551	61439735
chr14	61648194	61648509
chr14	61682159	61682281
chr14	62760247	62760383
chr14	62760535	62760702
chr14	62760814	62761033
chr14	62761581	62761736
chr14	63681497	63681850
chr14	63713044	63713415
chr14	64546904	64547065
chr14	64568652	64568878
chr14	64949654	64949841
chr14	65058939	65059074
chr14	65358577	65358763
chr14	66297441	66297866
chr14	66909806	66910007
chr14	67715361	67715614
chr14	68125633	68125817
chr14	70153525	70153699
chr14	70191753	70191933
chr14	70765945	70766109
chr14	70766178	70766440
chr14	73143007	73143450
chr14	73384918	73385048
chr14	73861958	73862075
chr14	75366891	75367058
chr14	75844802	75844919
chr14	75845604	75845721
chr14	76414919	76415051
chr14	76505355	76505617
chr14	77195416	77195588
chr14	79480586	79481074
chr14	79481221	79481403
chr14	79481899	79482189
chr14	79769765	79769994
chr14	79785523	79785666
chr14	80157126	80157274
chr14	80215928	80216111
chr14	80257201	80257343
chr14	87416743	87416973
chr14	99045758	99045937
chr14	103536473	103536605
chr14	104453956	104454104
chr14	105176977	105177280
chr14	105896050	105896825
chr14	105896892	105897009
chr14	108913791	108913971
chr14	115041237	115041635
chr14	116926335	116926506
chr14	118938043	118938190
chr14	120478032	120478183
chr14	121378514	121379159
chr14	121379474	121379638
chr14	122107097	122107458
chr15	5143869	5144006
chr15	8169168	8169388
chr15	8443707	8444434
chr15	9071874	9072007
chr15	9140642	9140759
chr15	10470283	10470491
chr15	12117896	12118745
chr15	12205404	12205569
chr15	12321585	12321926
chr15	25118105	25118251
chr15	26309708	26309954
chr15	27655131	27655252
chr15	28024619	28024756
chr15	28024980	28025429
chr15	28025485	28025610
chr15	28025666	28025915
chr15	28823669	28823817
chr15	30913479	30913620
chr15	30925928	30926062
chr15	31530463	31530580
chr15	31601353	31601664
chr15	34082813	34083232
chr15	35155285	35155623
chr15	35937814	35938083
chr15	36282803	36282922
chr15	36608004	36608184
chr15	36608254	36608752
chr15	36792638	36793102
chr15	36793176	36793358
chr15	37006790	37007044
chr15	38078025	38078186
chr15	38078491	38078624
chr15	38518842	38519188
chr15	38662003	38662308
chr15	39943458	39943704
chr15	43282367	43282488
chr15	44619386	44619517
chr15	51991141	51991680
chr15	57695520	57695653
chr15	58076252	58076448
chr15	59648424	59648634
chr15	64382238	64382762
chr15	65787431	65787576
chr15	68258666	68258836
chr15	68430639	68430760
chr15	72200991	72201128
chr15	72568549	72568904
chr15	72689744	72690158
chr15	73026832	73027031
chr15	73184262	73184777
chr15	73957539	73957675
chr15	74076001	74076276
chr15	74382668	74382788
chr15	76351406	76351697
chr15	76477495	76477771
chr15	76521951	76522515
chr15	76607153	76607405
chr15	76710662	76711009
chr15	76722312	76722476
chr15	76817778	76818116
chr15	76904364	76904641
chr15	76948555	76948775
chr15	77306152	77306910
chr15	77841657	77841806
chr15	78066612	78066772
chr15	78119755	78120086
chr15	78153198	78153330
chr15	79062497	79062659
chr15	79109172	79109289
chr15	79229407	79229526
chr15	79545772	79545900
chr15	79545971	79546165
chr15	79546355	79546563
chr15	79687280	79687871
chr15	79690986	79691161
chr15	79742373	79742505
chr15	79774244	79774380
chr15	79791631	79791836
chr15	79833671	79833986
chr15	80083158	80083307
chr15	80203508	80203643
chr15	80255547	80255850
chr15	80255976	80256184
chr15	80277758	80277906
chr15	81585385	81585829
chr15	81586135	81586276
chr15	81729370	81729582
chr15	81745515	81745755
chr15	81745807	81745924
chr15	82147348	82147527
chr15	82921202	82921390
chr15	83148695	83148893
chr15	83149004	83149202
chr15	83924795	83924922
chr15	84086458	84086610
chr15	84109036	84109204
chr15	84829446	84829794
chr15	84923751	84923985
chr15	84965675	84965886
chr15	84987838	84987955
chr15	85336571	85336784
chr15	85671552	85671749
chr15	86214608	86214725
chr15	86544190	86544368
chr15	86932810	86932939
chr15	88733327	88733498
chr15	88733588	88733942
chr15	89150189	89150328
chr15	89315013	89315130
chr15	89453398	89453583
chr15	93275015	93275132
chr15	93336066	93336201
chr15	95526095	95526217
chr15	95791036	95791206
chr15	96284757	96285046
chr15	96285114	96285485
chr15	96287006	96287252
chr15	96287314	96287780
chr15	96287835	96288200
chr15	96288298	96288800
chr15	96459983	96460767
chr15	96642850	96643024
chr15	96699145	96699484
chr15	97247458	97247837
chr15	97830901	97831588
chr15	98093058	98093244
chr15	98567277	98567563
chr15	98567985	98568216
chr15	98608755	98608882
chr15	98609519	98609793
chr15	98662481	98662823
chr15	98871186	98871542
chr15	98871653	98871899
chr15	98872018	98872170
chr15	98917722	98917910
chr15	99126640	99126876
chr15	99126959	99127089
chr15	99393313	99393447
chr15	99457471	99457626
chr15	99702291	99702507
chr15	99725714	99725967
chr15	99771774	99771895
chr15	99772184	99772335
chr15	99972913	99973184
chr15	100615711	100615828
chr15	101078102	101078427
chr15	101473037	101473210
chr15	101879922	101880051
chr15	102074001	102074259
chr15	102203690	102203895
chr15	102470636	102471218
chr15	102670753	102671014
chr15	102967570	102967703
chr15	103323184	103323304
chr15	103323365	103323492
chr16	3744216	3744334
chr16	4213620	4213745
chr16	4718871	4719029
chr16	4886283	4886626
chr16	5765275	5765412
chr16	5882004	5882128
chr16	8637363	8637487
chr16	8737902	8738106
chr16	8738194	8738524
chr16	8738694	8738926
chr16	8830270	8830975
chr16	10501943	10502125
chr16	11066400	11066702
chr16	11203020	11203150
chr16	11253229	11253365
chr16	11253630	11254307
chr16	11909157	11909348
chr16	12359229	12359388
chr16	13110030	13110147
chr16	13667980	13668109
chr16	13671957	13672230
chr16	13819331	13819577
chr16	14163404	14163545
chr16	16599886	16600087
chr16	16983698	16983931
chr16	17200982	17201443
chr16	17452050	17452427
chr16	17509051	17509202
chr16	17722645	17722928
chr16	17759730	17759937
chr16	17891326	17891585
chr16	18248175	18248673
chr16	18249166	18249290
chr16	18288692	18289221
chr16	18877468	18877585
chr16	20097711	20098037
chr16	20517136	20517404
chr16	20619980	20620114
chr16	20672851	20673403
chr16	20673525	20673652
chr16	22162561	22162695
chr16	22162746	22162864
chr16	22265172	22265775
chr16	23107784	23108296
chr16	23108422	23108576
chr16	23890270	23890404
chr16	24393750	24393942
chr16	27388962	27389326
chr16	31200827	31201165
chr16	31664094	31664250
chr16	32078782	32079246
chr16	32332301	32332510
chr16	32332692	32332982
chr16	32644264	32644428
chr16	32877843	32878200
chr16	33185341	33185548
chr16	33251451	33251806
chr16	33380849	33381366
chr16	33381483	33381731
chr16	34400461	34400618
chr16	34573838	34573976
chr16	35302472	35302855
chr16	35302935	35303097
chr16	35983410	35983586
chr16	36828345	36828754
chr16	36875458	36875585
chr16	37868441	37868716
chr16	37868816	37869100
chr16	38562888	38563023
chr16	43889895	43890181
chr16	44139948	44140169
chr16	44140437	44140591
chr16	44173348	44173507
chr16	44558185	44558303
chr16	44724354	44724484
chr16	44746095	44746333
chr16	45158936	45159061
chr16	46496561	46496711
chr16	48993589	48993968
chr16	49699295	49699416
chr16	52031696	52031930
chr16	55838766	55838932
chr16	55974002	55974139
chr16	56029379	56029574
chr16	56075500	56075617
chr16	56717152	56717350
chr16	57121757	57122057
chr16	58728112	58728229
chr16	62758469	62758612
chr16	64852161	64852486
chr16	65562277	65562505
chr16	74411737	74411862
chr16	76372798	76372992
chr16	78376227	78376477
chr16	84834667	84834814
chr16	84835342	84835562
chr16	85172513	85172633
chr16	85173338	85173477
chr16	85802079	85802196
chr16	85802372	85802489
chr16	87440394	87440572
chr16	87495403	87495567
chr16	90220858	90221267
chr16	90283985	90284414
chr16	91011519	91011683
chr16	91043731	91043963
chr16	91485293	91485426
chr16	91647892	91648357
chr16	91728392	91728537
chr16	92301457	92301574
chr16	94569850	94570023
chr16	94570175	94570743
chr16	94570802	94571143
chr16	94972581	94972754
chr16	95093834	95094073
chr16	96082012	96082239
chr16	96127279	96127616
chr16	97851047	97851517
chr16	97851640	97851928
chr16	97962483	97962620
chr17	3114624	3114841
chr17	3115026	3115838
chr17	4993992	4994161
chr17	4995017	4995693
chr17	4995981	4996112
chr17	4996198	4996683
chr17	5840909	5841391
chr17	5841447	5841580
chr17	6079594	6079712
chr17	7741097	7741264
chr17	10318467	10318998
chr17	10319984	10320142
chr17	11309974	11310113
chr17	12916627	12916798
chr17	12991742	12992208
chr17	15705054	15705406
chr17	17624148	17624294
chr17	17827170	17827318
chr17	17827754	17828336
chr17	21532634	21532751
chr17	23546986	23547103
chr17	23803227	23803924
chr17	24415001	24415119
chr17	24455001	24455185
chr17	24550098	24550485
chr17	24669788	24669905
chr17	24669960	24670128
chr17	24936552	24936951
chr17	25184705	25184838
chr17	25239639	25239951
chr17	25272776	25273316
chr17	25273482	25274003
chr17	25400542	25400737
chr17	25813615	25813815
chr17	25833183	25833326
chr17	25919259	25919610
chr17	25941756	25941977
chr17	26138826	26139177
chr17	26252936	26253378
chr17	26561586	26561716
chr17	27203960	27204361
chr17	27228641	27228835
chr17	27466742	27466929
chr17	27622947	27623129
chr17	27623219	27623387
chr17	27820101	27820290
chr17	27909412	27909597
chr17	28177252	28177601
chr17	28349657	28349792
chr17	28349923	28350340
chr17	28350499	28350663
chr17	28575540	28575757
chr17	28621875	28622071
chr17	28800874	28801028
chr17	28801408	28801542
chr17	28952157	28952632
chr17	29032650	29033008
chr17	29033088	29033240
chr17	29347272	29347402
chr17	29549791	29549933
chr17	29614915	29615084
chr17	29615203	29615436
chr17	30004730	30004947
chr17	30005137	30005402
chr17	30576289	30576432
chr17	30612221	30612473
chr17	31565064	31565218
chr17	31565336	31565554
chr17	31658333	31658451
chr17	32284234	32284684
chr17	32350231	32350400
chr17	32364112	32364297
chr17	32830032	32830149
chr17	33684825	33685198
chr17	33759959	33760221
chr17	33972742	33972932
chr17	34024738	34024982
chr17	34031257	34031479
chr17	34118756	34118926
chr17	34119953	34120225
chr17	34120284	34120492
chr17	34120591	34121179
chr17	34121706	34121901
chr17	34592390	34592629
chr17	34894588	34894980
chr17	34898997	34899334
chr17	34899388	34899623
chr17	34899679	34899814
chr17	34982153	34982287
chr17	35051734	35051851
chr17	35164157	35164570
chr17	35270072	35270261
chr17	35700749	35700883
chr17	35837383	35837663
chr17	35837718	35838187
chr17	35917008	35917431
chr17	35979351	35979513
chr17	36271468	36271856
chr17	36837205	36837325
chr17	37046166	37046384
chr17	42876131	42876366
chr17	43666862	43667250
chr17	45572857	45573166
chr17	45685897	45686102
chr17	45686421	45686742
chr17	46030481	46030658
chr17	46030726	46031356
chr17	46031493	46031918
chr17	46203000	46203118
chr17	46383821	46383945
chr17	46555290	46555466
chr17	46555608	46556003
chr17	46628643	46628797
chr17	46650617	46650753
chr17	46650958	46651087
chr17	46704553	46704766
chr17	46856278	46857521
chr17	46857831	46857970
chr17	47010169	47010405
chr17	47502040	47502290
chr17	47594007	47594161
chr17	47924103	47924241
chr17	47924530	47924671
chr17	48409197	48409489
chr17	48917533	48917658
chr17	51812676	51812854
chr17	53479585	53479757
chr17	53479819	53479975
chr17	53567124	53567243
chr17	53689520	53689674
chr17	56036206	56036402
chr17	56074767	56074913
chr17	56242064	56242335
chr17	56585213	56585388
chr17	56585457	56585590
chr17	56613761	56613931
chr17	56673427	56673913
chr17	57031152	57031428
chr17	57769108	57769277
chr17	63499600	63500310
chr17	64331282	64331798
chr17	65370167	65370305
chr17	65782842	65783219
chr17	65950922	65951097
chr17	66101240	66101408
chr17	69383187	69383340
chr17	69417395	69417604
chr17	69439295	69439467
chr17	69969127	69969251
chr17	70850606	70850730
chr17	71001931	71002073
chr17	71616304	71616709
chr17	72603205	72603441
chr17	73488000	73488173
chr17	74339190	74339326
chr17	74489609	74489734
chr17	74528441	74529050
chr17	78736333	78736477
chr17	79615326	79615443
chr17	80061183	80062245
chr17	80206110	80206263
chr17	80206482	80206609
chr17	80206895	80207311
chr17	80289910	80290057
chr17	80479872	80480096
chr17	80480214	80480381
chr17	80727522	80727924
chr17	83010962	83011158
chr17	83215574	83215717
chr17	83706110	83706229
chr17	83706457	83706628
chr17	84185119	84185243
chr17	84185631	84185867
chr17	84187018	84187194
chr17	84820710	84820888
chr17	84958047	84958326
chr17	86166855	86166994
chr17	87025114	87025254
chr17	87107642	87107892
chr17	87446234	87446425
chr17	87446650	87446791
chr17	87446971	87447096
chr17	87798498	87798684
chr17	87975152	87975361
chr17	88064438	88065559
chr17	88065618	88065852
chr17	88256304	88256459
chr17	88441027	88441414
chr17	91092827	91092993
chr18	5592154	5592319
chr18	5592806	5592955
chr18	6240988	6241205
chr18	6241341	6241525
chr18	6490566	6490766
chr18	6765413	6765607
chr18	7868876	7869060
chr18	7869665	7870247
chr18	9449418	9449803
chr18	9957908	9958032
chr18	10029731	10029996
chr18	10181550	10181967
chr18	10610091	10610250
chr18	10617834	10618218
chr18	10725666	10726058
chr18	10726117	10726610
chr18	11657423	11657565
chr18	14682289	14682786
chr18	20896189	20896353
chr18	20916223	20916364
chr18	21001304	21001513
chr18	21001956	21002147
chr18	21002235	21002414
chr18	22344181	22344438
chr18	23954602	23954833
chr18	24020530	24020704
chr18	24205407	24205646
chr18	25500537	25500737
chr18	25668096	25668464
chr18	25677624	25677759
chr18	25752846	25753032
chr18	31447117	31447280
chr18	31609664	31609826
chr18	31634566	31634688
chr18	31759538	31759798
chr18	31759982	31760365
chr18	31804344	31804655
chr18	31910914	31911031
chr18	32163179	32163482
chr18	33794915	33795136
chr18	34221274	34221491
chr18	34373004	34373334
chr18	34506537	34506741
chr18	34624374	34624570
chr18	34651264	34651550
chr18	34759620	34759794
chr18	34777017	34777616
chr18	34931477	34931594
chr18	34931764	34931886
chr18	34953999	34954285
chr18	35562268	35562489
chr18	35562561	35562929
chr18	35598624	35598992
chr18	35771999	35772181
chr18	35772234	35772376
chr18	35830193	35830435
chr18	35830495	35830925
chr18	35977613	35977764
chr18	36004724	36004927
chr18	36280628	36281018
chr18	36286952	36287232
chr18	36560760	36560995
chr18	37218253	37218389
chr18	37806465	37806620
chr18	38075453	38075622
chr18	38217097	38217224
chr18	38250223	38250515
chr18	38296788	38297070
chr18	38419120	38419413
chr18	42275606	42275901
chr18	42396157	42396371
chr18	42511781	42512033
chr18	44662060	44662196
chr18	46525264	46525691
chr18	46597336	46597457
chr18	46742217	46742334
chr18	49755357	49755508
chr18	49832920	49833251
chr18	52768383	52768503
chr18	52768573	52768812
chr18	53176523	53176652
chr18	53744266	53744513
chr18	53862186	53862327
chr18	53862921	53863038
chr18	56707864	56708877
chr18	57354993	57355287
chr18	58209357	58209760
chr18	60560801	60560965
chr18	60748172	60748321
chr18	60748685	60748838
chr18	61555380	61555931
chr18	62548295	62548613
chr18	63386584	63386701
chr18	63691688	63691874
chr18	63691941	63692233
chr18	63977172	63977330
chr18	64042661	64042837
chr18	64266555	64266681
chr18	64516166	64516290
chr18	65580912	65581319
chr18	66561061	66561220
chr18	67448965	67449183
chr18	70411098	70411249
chr18	70472106	70472253
chr18	70568789	70568967
chr18	73572852	73574006
chr18	73703104	73703249
chr18	73703341	73703542
chr18	74608204	74608377
chr18	75000692	75000962
chr18	75367720	75367940
chr18	75368741	75369042
chr18	76242119	76242354
chr18	76847502	76847640
chr18	76853170	76853314
chr18	77065266	77065385
chr18	77274335	77274494
chr18	77417621	77417787
chr18	77774070	77774504
chr18	79110094	79110259
chr18	80047023	80047255
chr18	80047319	80047464
chr18	80151476	80151683
chr18	80933697	80934053
chr18	82418905	82419117
chr18	82692147	82692424
chr18	82914661	82914824
chr18	82914902	82915185
chr18	84085872	84085989
chr18	84087753	84087948
chr18	84589395	84589557
chr18	84685431	84685556
chr18	88893570	88894120
chr19	3686127	3686464
chr19	3708387	3708672
chr19	3767614	3767741
chr19	3768383	3768506
chr19	3852155	3852420
chr19	4126136	4126265
chr19	4192239	4192356
chr19	4192425	4192584
chr19	4305629	4305860
chr19	4397644	4397893
chr19	4811245	4811546
chr19	4811865	4812034
chr19	4989008	4989369
chr19	4992513	4992663
chr19	5087875	5088128
chr19	5106838	5106955
chr19	5272403	5272640
chr19	5272749	5272962
chr19	5295055	5295350
chr19	5424493	5424766
chr19	5425211	5425520
chr19	5601981	5602237
chr19	5609866	5610170
chr19	5637250	5637412
chr19	5729333	5729625
chr19	5731532	5731663
chr19	5742123	5742291
chr19	5742538	5742717
chr19	5770982	5771367
chr19	5800024	5800303
chr19	5800523	5800724
chr19	5801139	5801381
chr19	5801541	5801724
chr19	5894402	5894527
chr19	6057990	6058158
chr19	6061395	6061654
chr19	6306204	6306344
chr19	6363951	6364541
chr19	6427270	6427398
chr19	6502708	6502882
chr19	6941845	6942360
chr19	7039522	7039918
chr19	7205708	7205838
chr19	7206071	7206236
chr19	7341096	7341531
chr19	7382461	7382808
chr19	7417524	7417714
chr19	7482719	7482933
chr19	7494725	7494989
chr19	8757180	8757428
chr19	8820215	8820734
chr19	8871714	8871932
chr19	8920564	8920688
chr19	8942005	8942448
chr19	8967453	8967586
chr19	10183263	10183471
chr19	10403187	10403448
chr19	10525255	10525773
chr19	10688871	10689019
chr19	10895469	10895632
chr19	11912501	11912811
chr19	12794929	12795108
[truncated: 4,023 more rows]
