# Supplementary material for: The transcriptional coactivator Eya1 exerts transcriptional repressive activity by interacting with REST corepressors and REST-binding sequences to maintain nephron progenitor identity
Source: Nucleic Acids Res. 2022 Sep 21;50(18):10343–59. doi: 10.1093/nar/gkac760 (PMC9561260; doi:10.1093/nar/gkac760)
Supplement: gkac760_Supplemental_Files [file gkac760_supplemental_files.zip › Supplementary Table S3. Posttranscriptional and translational factors copurified by Eya1.xlsx]

## Sheet: Sheet1
Table S3. Posttranscriptional and translational factors copurified by Eya1
Protein	Band	Accession	Mascota	Pept.b
Pre-mRNA-processing
PRPF6	B06 B07_08	O94906	95 336	2 6
PRPF31	B03	Q8WWY3	588	12
RNA-binding proteins
RBM9	B02	B0QYV1	72	2
RBM14	B01 B02 B03	Q96PK6	83 258 135	3 7 4
RBM15	B06 B07_08	Q96T37	89 259	3 7
SKIV2L (Ski2 like RNA helicase)	B12	Q15477	209	7
SKIV2L2	B9	P4285	757	16
ZCCHC8 (zinc finger CCHC domain)	B05	Q6NZY4	40	4
MORC3 (CW-type zinc finger 3)	B09	Q14149	140	4
ADAR (Adenosine deaminase)	B05 B07_08	E7ENU4	55 364	1 7
RNA-splicing
SF3B1	B11 B12	O75533	471 378	13 7
SFPQ	B05 B07_08	Q86VG2	131 22	3 1
Heterogeneous nulear ribonucleoproteins/ RNA binding
HNRNPA3	B01	P51991	148	1
HNRNPD	B01	D6RAF8	94	2
HNRNPF	B02	P52597	309	5
HNRNPM	B03	P52272	92	2
HNRNPH1	B01 B02 B03	P31943	36 486 92	1 9 2
HNRNPH2	B02	P55795	60	2
HNRNPU	B05 B07_08 B09 B11 B12	Q00839	40 578 102 74 28	1 6 2 1 2
HNRNPUL2	B06	Q1KMD3	63	1
ATP-dependent RNA helicases
DDX5	B03	B4DLW8	124	4
DDX10	B07_08	E9PIF2	166	3
DDX20	B05	Q8IYV2	133	3
DDX21	B04 B05	Q9NR30-2	18 275	1 6
DDX24	B07_08	B4DM03	63	1
DDX27	B05	B3GQE6	74	2
DDX39A	B02	O00148	460	8
DDX47	B02	Q9H0S4	152	3
DHX9	B11 B12	Q08211	982 87	22 4
DHX30	B05 B07_08 B10 B11 B12	Q7L2E3-2	28 37 406 208 83	1 1 10 5 2
DHX37	B11	Q8IY37	189	4
translation initiaiton/elongation
EIF4A1 (initiation)	B01 B02 B05	P60842	58 423 28	2 6 1
EIF2S2	B02	P20042	180	8
EIF2B4	B03	E7ERK9	191	6
E1F4G2	B06	P78344	126	2
EEF1A1 (elongation)	B01 B02 B03 B05 B06 B09 B10 B11 B12	P68104	115 1527 166 91 28 37 24 23 33	2 16 3 3 1 1 1 1 1
EEF1A2	B02	Q05639	80	2
EEF2	B05	P13639	859	18
EEF1G	B02	P26641	699	12
TUFM (elongation factor TU)	B02	P49411	408	8
aMascot score; bNumber of peptide
